# Supplementary material for: The Effect of Seasonal Ambient Temperatures on Fire-Stimulated Germination of Species with Physiological Dormancy: A Case Study Using Boronia (Rutaceae)
Source: PLoS One. 2016 May 24;11(5):e0156142. doi: 10.1371/journal.pone.0156142 (PMC4878767; doi:10.1371/journal.pone.0156142)
Supplement: S1 Dataset — (XLSX) [file pone.0156142.s001.xlsx]

## Sheet: Sheet1
species	treatment	heat	smoke	seasonal.temperature	replicate	week	no.germinants	cumulative.no.germinants	no.filled.seeds
Boronia anemonifolia	Control	NoHeat	NoSmoke	Summer	1	1	0	0	16
Boronia anemonifolia	Control	NoHeat	NoSmoke	Summer	1	2	0	0	16
Boronia anemonifolia	Control	NoHeat	NoSmoke	Summer	1	3	0	0	16
Boronia anemonifolia	Control	NoHeat	NoSmoke	Summer	1	4	0	0	16
Boronia anemonifolia	Control	NoHeat	NoSmoke	Summer	1	5	0	0	16
Boronia anemonifolia	Control	NoHeat	NoSmoke	Summer	1	6	0	0	16
Boronia anemonifolia	Control	NoHeat	NoSmoke	Summer	1	7	0	0	16
Boronia anemonifolia	Control	NoHeat	NoSmoke	Summer	1	9	1	1	16
Boronia anemonifolia	Control	NoHeat	NoSmoke	Summer	1	10	0	1	16
Boronia anemonifolia	Control	NoHeat	NoSmoke	Summer	1	13	1	2	16
Boronia anemonifolia	Control	NoHeat	NoSmoke	Summer	1	14	0	2	16
Boronia anemonifolia	Control	NoHeat	NoSmoke	Summer	2	1	0	0	14
Boronia anemonifolia	Control	NoHeat	NoSmoke	Summer	2	2	0	0	14
Boronia anemonifolia	Control	NoHeat	NoSmoke	Summer	2	3	0	0	14
Boronia anemonifolia	Control	NoHeat	NoSmoke	Summer	2	4	0	0	14
Boronia anemonifolia	Control	NoHeat	NoSmoke	Summer	2	5	0	0	14
Boronia anemonifolia	Control	NoHeat	NoSmoke	Summer	2	6	0	0	14
Boronia anemonifolia	Control	NoHeat	NoSmoke	Summer	2	7	1	1	14
Boronia anemonifolia	Control	NoHeat	NoSmoke	Summer	2	9	2	3	14
Boronia anemonifolia	Control	NoHeat	NoSmoke	Summer	2	10	0	3	14
Boronia anemonifolia	Control	NoHeat	NoSmoke	Summer	2	13	0	3	14
Boronia anemonifolia	Control	NoHeat	NoSmoke	Summer	2	14	0	3	14
Boronia anemonifolia	Control	NoHeat	NoSmoke	Summer	3	1	0	0	16
Boronia anemonifolia	Control	NoHeat	NoSmoke	Summer	3	2	0	0	16
Boronia anemonifolia	Control	NoHeat	NoSmoke	Summer	3	3	0	0	16
Boronia anemonifolia	Control	NoHeat	NoSmoke	Summer	3	4	0	0	16
Boronia anemonifolia	Control	NoHeat	NoSmoke	Summer	3	5	0	0	16
Boronia anemonifolia	Control	NoHeat	NoSmoke	Summer	3	6	0	0	16
Boronia anemonifolia	Control	NoHeat	NoSmoke	Summer	3	7	0	0	16
Boronia anemonifolia	Control	NoHeat	NoSmoke	Summer	3	9	0	0	16
Boronia anemonifolia	Control	NoHeat	NoSmoke	Summer	3	10	1	1	16
Boronia anemonifolia	Control	NoHeat	NoSmoke	Summer	3	13	1	2	16
Boronia anemonifolia	Control	NoHeat	NoSmoke	Summer	3	14	0	2	16
Boronia anemonifolia	Control	NoHeat	NoSmoke	Summer	4	1	0	0	16
Boronia anemonifolia	Control	NoHeat	NoSmoke	Summer	4	2	0	0	16
Boronia anemonifolia	Control	NoHeat	NoSmoke	Summer	4	3	0	0	16
Boronia anemonifolia	Control	NoHeat	NoSmoke	Summer	4	4	0	0	16
Boronia anemonifolia	Control	NoHeat	NoSmoke	Summer	4	5	0	0	16
Boronia anemonifolia	Control	NoHeat	NoSmoke	Summer	4	6	0	0	16
Boronia anemonifolia	Control	NoHeat	NoSmoke	Summer	4	7	0	0	16
Boronia anemonifolia	Control	NoHeat	NoSmoke	Summer	4	9	0	0	16
Boronia anemonifolia	Control	NoHeat	NoSmoke	Summer	4	10	0	0	16
Boronia anemonifolia	Control	NoHeat	NoSmoke	Summer	4	13	1	1	16
Boronia anemonifolia	Control	NoHeat	NoSmoke	Summer	4	14	0	1	16
Boronia anemonifolia	Control	NoHeat	NoSmoke	Autumn-Spring	1	1	0	0	10
Boronia anemonifolia	Control	NoHeat	NoSmoke	Autumn-Spring	1	2	0	0	10
Boronia anemonifolia	Control	NoHeat	NoSmoke	Autumn-Spring	1	3	0	0	10
Boronia anemonifolia	Control	NoHeat	NoSmoke	Autumn-Spring	1	4	0	0	10
Boronia anemonifolia	Control	NoHeat	NoSmoke	Autumn-Spring	1	5	0	0	10
Boronia anemonifolia	Control	NoHeat	NoSmoke	Autumn-Spring	1	6	0	0	10
Boronia anemonifolia	Control	NoHeat	NoSmoke	Autumn-Spring	1	7	0	0	10
Boronia anemonifolia	Control	NoHeat	NoSmoke	Autumn-Spring	1	9	0	0	10
Boronia anemonifolia	Control	NoHeat	NoSmoke	Autumn-Spring	1	10	0	0	10
Boronia anemonifolia	Control	NoHeat	NoSmoke	Autumn-Spring	1	13	0	0	10
Boronia anemonifolia	Control	NoHeat	NoSmoke	Autumn-Spring	1	14	0	0	10
Boronia anemonifolia	Control	NoHeat	NoSmoke	Autumn-Spring	2	1	0	0	11
Boronia anemonifolia	Control	NoHeat	NoSmoke	Autumn-Spring	2	2	0	0	11
Boronia anemonifolia	Control	NoHeat	NoSmoke	Autumn-Spring	2	3	0	0	11
Boronia anemonifolia	Control	NoHeat	NoSmoke	Autumn-Spring	2	4	0	0	11
Boronia anemonifolia	Control	NoHeat	NoSmoke	Autumn-Spring	2	5	0	0	11
Boronia anemonifolia	Control	NoHeat	NoSmoke	Autumn-Spring	2	6	0	0	11
Boronia anemonifolia	Control	NoHeat	NoSmoke	Autumn-Spring	2	7	0	0	11
Boronia anemonifolia	Control	NoHeat	NoSmoke	Autumn-Spring	2	9	0	0	11
Boronia anemonifolia	Control	NoHeat	NoSmoke	Autumn-Spring	2	10	0	0	11
Boronia anemonifolia	Control	NoHeat	NoSmoke	Autumn-Spring	2	13	0	0	11
Boronia anemonifolia	Control	NoHeat	NoSmoke	Autumn-Spring	2	14	0	0	11
Boronia anemonifolia	Control	NoHeat	NoSmoke	Autumn-Spring	3	1	0	0	15
Boronia anemonifolia	Control	NoHeat	NoSmoke	Autumn-Spring	3	2	0	0	15
Boronia anemonifolia	Control	NoHeat	NoSmoke	Autumn-Spring	3	3	0	0	15
Boronia anemonifolia	Control	NoHeat	NoSmoke	Autumn-Spring	3	4	0	0	15
Boronia anemonifolia	Control	NoHeat	NoSmoke	Autumn-Spring	3	5	0	0	15
Boronia anemonifolia	Control	NoHeat	NoSmoke	Autumn-Spring	3	6	0	0	15
Boronia anemonifolia	Control	NoHeat	NoSmoke	Autumn-Spring	3	7	0	0	15
Boronia anemonifolia	Control	NoHeat	NoSmoke	Autumn-Spring	3	9	0	0	15
Boronia anemonifolia	Control	NoHeat	NoSmoke	Autumn-Spring	3	10	0	0	15
Boronia anemonifolia	Control	NoHeat	NoSmoke	Autumn-Spring	3	13	0	0	15
Boronia anemonifolia	Control	NoHeat	NoSmoke	Autumn-Spring	3	14	0	0	15
Boronia anemonifolia	Control	NoHeat	NoSmoke	Autumn-Spring	4	1	0	0	18
Boronia anemonifolia	Control	NoHeat	NoSmoke	Autumn-Spring	4	2	0	0	18
Boronia anemonifolia	Control	NoHeat	NoSmoke	Autumn-Spring	4	3	0	0	18
Boronia anemonifolia	Control	NoHeat	NoSmoke	Autumn-Spring	4	4	0	0	18
Boronia anemonifolia	Control	NoHeat	NoSmoke	Autumn-Spring	4	5	0	0	18
Boronia anemonifolia	Control	NoHeat	NoSmoke	Autumn-Spring	4	6	0	0	18
Boronia anemonifolia	Control	NoHeat	NoSmoke	Autumn-Spring	4	7	0	0	18
Boronia anemonifolia	Control	NoHeat	NoSmoke	Autumn-Spring	4	9	0	0	18
Boronia anemonifolia	Control	NoHeat	NoSmoke	Autumn-Spring	4	10	0	0	18
Boronia anemonifolia	Control	NoHeat	NoSmoke	Autumn-Spring	4	13	0	0	18
Boronia anemonifolia	Control	NoHeat	NoSmoke	Autumn-Spring	4	14	0	0	18
Boronia anemonifolia	Control	NoHeat	NoSmoke	Winter	1	1	0	0	17
Boronia anemonifolia	Control	NoHeat	NoSmoke	Winter	1	2	0	0	17
Boronia anemonifolia	Control	NoHeat	NoSmoke	Winter	1	3	0	0	17
Boronia anemonifolia	Control	NoHeat	NoSmoke	Winter	1	4	0	0	17
Boronia anemonifolia	Control	NoHeat	NoSmoke	Winter	1	5	0	0	17
Boronia anemonifolia	Control	NoHeat	NoSmoke	Winter	1	6	0	0	17
Boronia anemonifolia	Control	NoHeat	NoSmoke	Winter	1	7	0	0	17
Boronia anemonifolia	Control	NoHeat	NoSmoke	Winter	1	9	0	0	17
Boronia anemonifolia	Control	NoHeat	NoSmoke	Winter	1	10	0	0	17
Boronia anemonifolia	Control	NoHeat	NoSmoke	Winter	1	13	0	0	17
Boronia anemonifolia	Control	NoHeat	NoSmoke	Winter	1	14	0	0	17
Boronia anemonifolia	Control	NoHeat	NoSmoke	Winter	2	1	0	0	19
Boronia anemonifolia	Control	NoHeat	NoSmoke	Winter	2	2	0	0	19
Boronia anemonifolia	Control	NoHeat	NoSmoke	Winter	2	3	0	0	19
Boronia anemonifolia	Control	NoHeat	NoSmoke	Winter	2	4	0	0	19
Boronia anemonifolia	Control	NoHeat	NoSmoke	Winter	2	5	0	0	19
Boronia anemonifolia	Control	NoHeat	NoSmoke	Winter	2	6	0	0	19
Boronia anemonifolia	Control	NoHeat	NoSmoke	Winter	2	7	0	0	19
Boronia anemonifolia	Control	NoHeat	NoSmoke	Winter	2	9	0	0	19
Boronia anemonifolia	Control	NoHeat	NoSmoke	Winter	2	10	0	0	19
Boronia anemonifolia	Control	NoHeat	NoSmoke	Winter	2	13	0	0	19
Boronia anemonifolia	Control	NoHeat	NoSmoke	Winter	2	14	0	0	19
Boronia anemonifolia	Control	NoHeat	NoSmoke	Winter	3	1	0	0	20
Boronia anemonifolia	Control	NoHeat	NoSmoke	Winter	3	2	0	0	20
Boronia anemonifolia	Control	NoHeat	NoSmoke	Winter	3	3	0	0	20
Boronia anemonifolia	Control	NoHeat	NoSmoke	Winter	3	4	0	0	20
Boronia anemonifolia	Control	NoHeat	NoSmoke	Winter	3	5	0	0	20
Boronia anemonifolia	Control	NoHeat	NoSmoke	Winter	3	6	0	0	20
Boronia anemonifolia	Control	NoHeat	NoSmoke	Winter	3	7	0	0	20
Boronia anemonifolia	Control	NoHeat	NoSmoke	Winter	3	9	0	0	20
Boronia anemonifolia	Control	NoHeat	NoSmoke	Winter	3	10	0	0	20
Boronia anemonifolia	Control	NoHeat	NoSmoke	Winter	3	13	0	0	20
Boronia anemonifolia	Control	NoHeat	NoSmoke	Winter	3	14	0	0	20
Boronia anemonifolia	Control	NoHeat	NoSmoke	Winter	4	1	0	0	15
Boronia anemonifolia	Control	NoHeat	NoSmoke	Winter	4	2	0	0	15
Boronia anemonifolia	Control	NoHeat	NoSmoke	Winter	4	3	0	0	15
Boronia anemonifolia	Control	NoHeat	NoSmoke	Winter	4	4	0	0	15
Boronia anemonifolia	Control	NoHeat	NoSmoke	Winter	4	5	0	0	15
Boronia anemonifolia	Control	NoHeat	NoSmoke	Winter	4	6	0	0	15
Boronia anemonifolia	Control	NoHeat	NoSmoke	Winter	4	7	0	0	15
Boronia anemonifolia	Control	NoHeat	NoSmoke	Winter	4	9	0	0	15
Boronia anemonifolia	Control	NoHeat	NoSmoke	Winter	4	10	0	0	15
Boronia anemonifolia	Control	NoHeat	NoSmoke	Winter	4	13	0	0	15
Boronia anemonifolia	Control	NoHeat	NoSmoke	Winter	4	14	0	0	15
Boronia anemonifolia	Heat	Heat	NoSmoke	Summer	1	1	0	0	18
Boronia anemonifolia	Heat	Heat	NoSmoke	Summer	1	2	0	0	18
Boronia anemonifolia	Heat	Heat	NoSmoke	Summer	1	3	0	0	18
Boronia anemonifolia	Heat	Heat	NoSmoke	Summer	1	4	0	0	18
Boronia anemonifolia	Heat	Heat	NoSmoke	Summer	1	5	0	0	18
Boronia anemonifolia	Heat	Heat	NoSmoke	Summer	1	6	0	0	18
Boronia anemonifolia	Heat	Heat	NoSmoke	Summer	1	7	0	0	18
Boronia anemonifolia	Heat	Heat	NoSmoke	Summer	1	9	1	1	18
Boronia anemonifolia	Heat	Heat	NoSmoke	Summer	1	10	0	1	18
Boronia anemonifolia	Heat	Heat	NoSmoke	Summer	1	13	3	4	18
Boronia anemonifolia	Heat	Heat	NoSmoke	Summer	1	14	0	4	18
Boronia anemonifolia	Heat	Heat	NoSmoke	Summer	2	1	0	0	16
Boronia anemonifolia	Heat	Heat	NoSmoke	Summer	2	2	0	0	16
Boronia anemonifolia	Heat	Heat	NoSmoke	Summer	2	3	0	0	16
Boronia anemonifolia	Heat	Heat	NoSmoke	Summer	2	4	0	0	16
Boronia anemonifolia	Heat	Heat	NoSmoke	Summer	2	5	0	0	16
Boronia anemonifolia	Heat	Heat	NoSmoke	Summer	2	6	1	1	16
Boronia anemonifolia	Heat	Heat	NoSmoke	Summer	2	7	1	2	16
Boronia anemonifolia	Heat	Heat	NoSmoke	Summer	2	9	1	3	16
Boronia anemonifolia	Heat	Heat	NoSmoke	Summer	2	10	0	3	16
Boronia anemonifolia	Heat	Heat	NoSmoke	Summer	2	13	0	3	16
Boronia anemonifolia	Heat	Heat	NoSmoke	Summer	2	14	1	4	16
Boronia anemonifolia	Heat	Heat	NoSmoke	Summer	3	1	0	0	13
Boronia anemonifolia	Heat	Heat	NoSmoke	Summer	3	2	0	0	13
Boronia anemonifolia	Heat	Heat	NoSmoke	Summer	3	3	0	0	13
Boronia anemonifolia	Heat	Heat	NoSmoke	Summer	3	4	0	0	13
Boronia anemonifolia	Heat	Heat	NoSmoke	Summer	3	5	0	0	13
Boronia anemonifolia	Heat	Heat	NoSmoke	Summer	3	6	1	1	13
Boronia anemonifolia	Heat	Heat	NoSmoke	Summer	3	7	2	3	13
Boronia anemonifolia	Heat	Heat	NoSmoke	Summer	3	9	0	3	13
Boronia anemonifolia	Heat	Heat	NoSmoke	Summer	3	10	0	3	13
Boronia anemonifolia	Heat	Heat	NoSmoke	Summer	3	13	0	3	13
Boronia anemonifolia	Heat	Heat	NoSmoke	Summer	3	14	0	3	13
Boronia anemonifolia	Heat	Heat	NoSmoke	Summer	4	1	0	0	18
Boronia anemonifolia	Heat	Heat	NoSmoke	Summer	4	2	0	0	18
Boronia anemonifolia	Heat	Heat	NoSmoke	Summer	4	3	0	0	18
Boronia anemonifolia	Heat	Heat	NoSmoke	Summer	4	4	0	0	18
Boronia anemonifolia	Heat	Heat	NoSmoke	Summer	4	5	0	0	18
Boronia anemonifolia	Heat	Heat	NoSmoke	Summer	4	6	0	0	18
Boronia anemonifolia	Heat	Heat	NoSmoke	Summer	4	7	0	0	18
Boronia anemonifolia	Heat	Heat	NoSmoke	Summer	4	9	0	0	18
Boronia anemonifolia	Heat	Heat	NoSmoke	Summer	4	10	0	0	18
Boronia anemonifolia	Heat	Heat	NoSmoke	Summer	4	13	2	2	18
Boronia anemonifolia	Heat	Heat	NoSmoke	Summer	4	14	0	2	18
Boronia anemonifolia	Heat	Heat	NoSmoke	Autumn-Spring	1	1	0	0	17
Boronia anemonifolia	Heat	Heat	NoSmoke	Autumn-Spring	1	2	0	0	17
Boronia anemonifolia	Heat	Heat	NoSmoke	Autumn-Spring	1	3	0	0	17
Boronia anemonifolia	Heat	Heat	NoSmoke	Autumn-Spring	1	4	0	0	17
Boronia anemonifolia	Heat	Heat	NoSmoke	Autumn-Spring	1	5	0	0	17
Boronia anemonifolia	Heat	Heat	NoSmoke	Autumn-Spring	1	6	0	0	17
Boronia anemonifolia	Heat	Heat	NoSmoke	Autumn-Spring	1	7	0	0	17
Boronia anemonifolia	Heat	Heat	NoSmoke	Autumn-Spring	1	9	0	0	17
Boronia anemonifolia	Heat	Heat	NoSmoke	Autumn-Spring	1	10	0	0	17
Boronia anemonifolia	Heat	Heat	NoSmoke	Autumn-Spring	1	13	0	0	17
Boronia anemonifolia	Heat	Heat	NoSmoke	Autumn-Spring	1	14	0	0	17
Boronia anemonifolia	Heat	Heat	NoSmoke	Autumn-Spring	2	1	0	0	15
Boronia anemonifolia	Heat	Heat	NoSmoke	Autumn-Spring	2	2	0	0	15
Boronia anemonifolia	Heat	Heat	NoSmoke	Autumn-Spring	2	3	0	0	15
Boronia anemonifolia	Heat	Heat	NoSmoke	Autumn-Spring	2	4	0	0	15
Boronia anemonifolia	Heat	Heat	NoSmoke	Autumn-Spring	2	5	0	0	15
Boronia anemonifolia	Heat	Heat	NoSmoke	Autumn-Spring	2	6	0	0	15
Boronia anemonifolia	Heat	Heat	NoSmoke	Autumn-Spring	2	7	0	0	15
Boronia anemonifolia	Heat	Heat	NoSmoke	Autumn-Spring	2	9	0	0	15
Boronia anemonifolia	Heat	Heat	NoSmoke	Autumn-Spring	2	10	0	0	15
Boronia anemonifolia	Heat	Heat	NoSmoke	Autumn-Spring	2	13	0	0	15
Boronia anemonifolia	Heat	Heat	NoSmoke	Autumn-Spring	2	14	0	0	15
Boronia anemonifolia	Heat	Heat	NoSmoke	Autumn-Spring	3	1	0	0	14
Boronia anemonifolia	Heat	Heat	NoSmoke	Autumn-Spring	3	2	0	0	14
Boronia anemonifolia	Heat	Heat	NoSmoke	Autumn-Spring	3	3	0	0	14
Boronia anemonifolia	Heat	Heat	NoSmoke	Autumn-Spring	3	4	0	0	14
Boronia anemonifolia	Heat	Heat	NoSmoke	Autumn-Spring	3	5	0	0	14
Boronia anemonifolia	Heat	Heat	NoSmoke	Autumn-Spring	3	6	0	0	14
Boronia anemonifolia	Heat	Heat	NoSmoke	Autumn-Spring	3	7	0	0	14
Boronia anemonifolia	Heat	Heat	NoSmoke	Autumn-Spring	3	9	0	0	14
Boronia anemonifolia	Heat	Heat	NoSmoke	Autumn-Spring	3	10	0	0	14
Boronia anemonifolia	Heat	Heat	NoSmoke	Autumn-Spring	3	13	0	0	14
Boronia anemonifolia	Heat	Heat	NoSmoke	Autumn-Spring	3	14	0	0	14
Boronia anemonifolia	Heat	Heat	NoSmoke	Autumn-Spring	4	1	0	0	14
Boronia anemonifolia	Heat	Heat	NoSmoke	Autumn-Spring	4	2	0	0	14
Boronia anemonifolia	Heat	Heat	NoSmoke	Autumn-Spring	4	3	0	0	14
Boronia anemonifolia	Heat	Heat	NoSmoke	Autumn-Spring	4	4	0	0	14
Boronia anemonifolia	Heat	Heat	NoSmoke	Autumn-Spring	4	5	0	0	14
Boronia anemonifolia	Heat	Heat	NoSmoke	Autumn-Spring	4	6	0	0	14
Boronia anemonifolia	Heat	Heat	NoSmoke	Autumn-Spring	4	7	0	0	14
Boronia anemonifolia	Heat	Heat	NoSmoke	Autumn-Spring	4	9	0	0	14
Boronia anemonifolia	Heat	Heat	NoSmoke	Autumn-Spring	4	10	0	0	14
Boronia anemonifolia	Heat	Heat	NoSmoke	Autumn-Spring	4	13	0	0	14
Boronia anemonifolia	Heat	Heat	NoSmoke	Autumn-Spring	4	14	0	0	14
Boronia anemonifolia	Heat	Heat	NoSmoke	Winter	1	1	0	0	20
Boronia anemonifolia	Heat	Heat	NoSmoke	Winter	1	2	0	0	20
Boronia anemonifolia	Heat	Heat	NoSmoke	Winter	1	3	0	0	20
Boronia anemonifolia	Heat	Heat	NoSmoke	Winter	1	4	0	0	20
Boronia anemonifolia	Heat	Heat	NoSmoke	Winter	1	5	0	0	20
Boronia anemonifolia	Heat	Heat	NoSmoke	Winter	1	6	0	0	20
Boronia anemonifolia	Heat	Heat	NoSmoke	Winter	1	7	0	0	20
Boronia anemonifolia	Heat	Heat	NoSmoke	Winter	1	9	0	0	20
Boronia anemonifolia	Heat	Heat	NoSmoke	Winter	1	10	0	0	20
Boronia anemonifolia	Heat	Heat	NoSmoke	Winter	1	13	0	0	20
Boronia anemonifolia	Heat	Heat	NoSmoke	Winter	1	14	0	0	20
Boronia anemonifolia	Heat	Heat	NoSmoke	Winter	2	1	0	0	19
Boronia anemonifolia	Heat	Heat	NoSmoke	Winter	2	2	0	0	19
Boronia anemonifolia	Heat	Heat	NoSmoke	Winter	2	3	0	0	19
Boronia anemonifolia	Heat	Heat	NoSmoke	Winter	2	4	0	0	19
Boronia anemonifolia	Heat	Heat	NoSmoke	Winter	2	5	0	0	19
Boronia anemonifolia	Heat	Heat	NoSmoke	Winter	2	6	0	0	19
Boronia anemonifolia	Heat	Heat	NoSmoke	Winter	2	7	0	0	19
Boronia anemonifolia	Heat	Heat	NoSmoke	Winter	2	9	0	0	19
Boronia anemonifolia	Heat	Heat	NoSmoke	Winter	2	10	0	0	19
Boronia anemonifolia	Heat	Heat	NoSmoke	Winter	2	13	0	0	19
Boronia anemonifolia	Heat	Heat	NoSmoke	Winter	2	14	0	0	19
Boronia anemonifolia	Heat	Heat	NoSmoke	Winter	3	1	0	0	17
Boronia anemonifolia	Heat	Heat	NoSmoke	Winter	3	2	0	0	17
Boronia anemonifolia	Heat	Heat	NoSmoke	Winter	3	3	0	0	17
Boronia anemonifolia	Heat	Heat	NoSmoke	Winter	3	4	0	0	17
Boronia anemonifolia	Heat	Heat	NoSmoke	Winter	3	5	0	0	17
Boronia anemonifolia	Heat	Heat	NoSmoke	Winter	3	6	0	0	17
Boronia anemonifolia	Heat	Heat	NoSmoke	Winter	3	7	0	0	17
Boronia anemonifolia	Heat	Heat	NoSmoke	Winter	3	9	0	0	17
Boronia anemonifolia	Heat	Heat	NoSmoke	Winter	3	10	0	0	17
Boronia anemonifolia	Heat	Heat	NoSmoke	Winter	3	13	0	0	17
Boronia anemonifolia	Heat	Heat	NoSmoke	Winter	3	14	0	0	17
Boronia anemonifolia	Heat	Heat	NoSmoke	Winter	4	1	0	0	19
Boronia anemonifolia	Heat	Heat	NoSmoke	Winter	4	2	0	0	19
Boronia anemonifolia	Heat	Heat	NoSmoke	Winter	4	3	0	0	19
Boronia anemonifolia	Heat	Heat	NoSmoke	Winter	4	4	0	0	19
Boronia anemonifolia	Heat	Heat	NoSmoke	Winter	4	5	0	0	19
Boronia anemonifolia	Heat	Heat	NoSmoke	Winter	4	6	0	0	19
Boronia anemonifolia	Heat	Heat	NoSmoke	Winter	4	7	0	0	19
Boronia anemonifolia	Heat	Heat	NoSmoke	Winter	4	9	0	0	19
Boronia anemonifolia	Heat	Heat	NoSmoke	Winter	4	10	0	0	19
Boronia anemonifolia	Heat	Heat	NoSmoke	Winter	4	13	0	0	19
Boronia anemonifolia	Heat	Heat	NoSmoke	Winter	4	14	0	0	19
Boronia anemonifolia	Smoke	NoHeat	Smoke	Summer	1	1	0	0	20
Boronia anemonifolia	Smoke	NoHeat	Smoke	Summer	1	2	0	0	20
Boronia anemonifolia	Smoke	NoHeat	Smoke	Summer	1	3	0	0	20
Boronia anemonifolia	Smoke	NoHeat	Smoke	Summer	1	4	0	0	20
Boronia anemonifolia	Smoke	NoHeat	Smoke	Summer	1	5	0	0	20
Boronia anemonifolia	Smoke	NoHeat	Smoke	Summer	1	6	1	1	20
Boronia anemonifolia	Smoke	NoHeat	Smoke	Summer	1	7	3	4	20
Boronia anemonifolia	Smoke	NoHeat	Smoke	Summer	1	9	0	4	20
Boronia anemonifolia	Smoke	NoHeat	Smoke	Summer	1	10	1	5	20
Boronia anemonifolia	Smoke	NoHeat	Smoke	Summer	1	13	3	8	20
Boronia anemonifolia	Smoke	NoHeat	Smoke	Summer	1	14	0	8	20
Boronia anemonifolia	Smoke	NoHeat	Smoke	Summer	2	1	0	0	18
Boronia anemonifolia	Smoke	NoHeat	Smoke	Summer	2	2	0	0	18
Boronia anemonifolia	Smoke	NoHeat	Smoke	Summer	2	3	0	0	18
Boronia anemonifolia	Smoke	NoHeat	Smoke	Summer	2	4	0	0	18
Boronia anemonifolia	Smoke	NoHeat	Smoke	Summer	2	5	0	0	18
Boronia anemonifolia	Smoke	NoHeat	Smoke	Summer	2	6	0	0	18
Boronia anemonifolia	Smoke	NoHeat	Smoke	Summer	2	7	2	2	18
Boronia anemonifolia	Smoke	NoHeat	Smoke	Summer	2	9	2	4	18
Boronia anemonifolia	Smoke	NoHeat	Smoke	Summer	2	10	0	4	18
Boronia anemonifolia	Smoke	NoHeat	Smoke	Summer	2	13	0	4	18
Boronia anemonifolia	Smoke	NoHeat	Smoke	Summer	2	14	0	4	18
Boronia anemonifolia	Smoke	NoHeat	Smoke	Summer	3	1	0	0	13
Boronia anemonifolia	Smoke	NoHeat	Smoke	Summer	3	2	0	0	13
Boronia anemonifolia	Smoke	NoHeat	Smoke	Summer	3	3	0	0	13
Boronia anemonifolia	Smoke	NoHeat	Smoke	Summer	3	4	0	0	13
Boronia anemonifolia	Smoke	NoHeat	Smoke	Summer	3	5	0	0	13
Boronia anemonifolia	Smoke	NoHeat	Smoke	Summer	3	6	0	0	13
Boronia anemonifolia	Smoke	NoHeat	Smoke	Summer	3	7	0	0	13
Boronia anemonifolia	Smoke	NoHeat	Smoke	Summer	3	9	2	2	13
Boronia anemonifolia	Smoke	NoHeat	Smoke	Summer	3	10	1	3	13
Boronia anemonifolia	Smoke	NoHeat	Smoke	Summer	3	13	2	5	13
Boronia anemonifolia	Smoke	NoHeat	Smoke	Summer	3	14	0	5	13
Boronia anemonifolia	Smoke	NoHeat	Smoke	Summer	4	1	0	0	9
Boronia anemonifolia	Smoke	NoHeat	Smoke	Summer	4	2	0	0	9
Boronia anemonifolia	Smoke	NoHeat	Smoke	Summer	4	3	0	0	9
Boronia anemonifolia	Smoke	NoHeat	Smoke	Summer	4	4	0	0	9
Boronia anemonifolia	Smoke	NoHeat	Smoke	Summer	4	5	0	0	9
Boronia anemonifolia	Smoke	NoHeat	Smoke	Summer	4	6	0	0	9
Boronia anemonifolia	Smoke	NoHeat	Smoke	Summer	4	7	0	0	9
Boronia anemonifolia	Smoke	NoHeat	Smoke	Summer	4	9	0	0	9
Boronia anemonifolia	Smoke	NoHeat	Smoke	Summer	4	10	0	0	9
Boronia anemonifolia	Smoke	NoHeat	Smoke	Summer	4	13	0	0	9
Boronia anemonifolia	Smoke	NoHeat	Smoke	Summer	4	14	0	0	9
Boronia anemonifolia	Smoke	NoHeat	Smoke	Autumn-Spring	1	1	0	0	19
Boronia anemonifolia	Smoke	NoHeat	Smoke	Autumn-Spring	1	2	0	0	19
Boronia anemonifolia	Smoke	NoHeat	Smoke	Autumn-Spring	1	3	0	0	19
Boronia anemonifolia	Smoke	NoHeat	Smoke	Autumn-Spring	1	4	0	0	19
Boronia anemonifolia	Smoke	NoHeat	Smoke	Autumn-Spring	1	5	0	0	19
Boronia anemonifolia	Smoke	NoHeat	Smoke	Autumn-Spring	1	6	0	0	19
Boronia anemonifolia	Smoke	NoHeat	Smoke	Autumn-Spring	1	7	0	0	19
Boronia anemonifolia	Smoke	NoHeat	Smoke	Autumn-Spring	1	9	0	0	19
Boronia anemonifolia	Smoke	NoHeat	Smoke	Autumn-Spring	1	10	0	0	19
Boronia anemonifolia	Smoke	NoHeat	Smoke	Autumn-Spring	1	13	0	0	19
Boronia anemonifolia	Smoke	NoHeat	Smoke	Autumn-Spring	1	14	0	0	19
Boronia anemonifolia	Smoke	NoHeat	Smoke	Autumn-Spring	2	1	0	0	20
Boronia anemonifolia	Smoke	NoHeat	Smoke	Autumn-Spring	2	2	0	0	20
Boronia anemonifolia	Smoke	NoHeat	Smoke	Autumn-Spring	2	3	0	0	20
Boronia anemonifolia	Smoke	NoHeat	Smoke	Autumn-Spring	2	4	0	0	20
Boronia anemonifolia	Smoke	NoHeat	Smoke	Autumn-Spring	2	5	0	0	20
Boronia anemonifolia	Smoke	NoHeat	Smoke	Autumn-Spring	2	6	0	0	20
Boronia anemonifolia	Smoke	NoHeat	Smoke	Autumn-Spring	2	7	0	0	20
Boronia anemonifolia	Smoke	NoHeat	Smoke	Autumn-Spring	2	9	0	0	20
Boronia anemonifolia	Smoke	NoHeat	Smoke	Autumn-Spring	2	10	0	0	20
Boronia anemonifolia	Smoke	NoHeat	Smoke	Autumn-Spring	2	13	0	0	20
Boronia anemonifolia	Smoke	NoHeat	Smoke	Autumn-Spring	2	14	0	0	20
Boronia anemonifolia	Smoke	NoHeat	Smoke	Autumn-Spring	3	1	0	0	11
Boronia anemonifolia	Smoke	NoHeat	Smoke	Autumn-Spring	3	2	0	0	11
Boronia anemonifolia	Smoke	NoHeat	Smoke	Autumn-Spring	3	3	0	0	11
Boronia anemonifolia	Smoke	NoHeat	Smoke	Autumn-Spring	3	4	0	0	11
Boronia anemonifolia	Smoke	NoHeat	Smoke	Autumn-Spring	3	5	0	0	11
Boronia anemonifolia	Smoke	NoHeat	Smoke	Autumn-Spring	3	6	0	0	11
Boronia anemonifolia	Smoke	NoHeat	Smoke	Autumn-Spring	3	7	0	0	11
Boronia anemonifolia	Smoke	NoHeat	Smoke	Autumn-Spring	3	9	0	0	11
Boronia anemonifolia	Smoke	NoHeat	Smoke	Autumn-Spring	3	10	0	0	11
Boronia anemonifolia	Smoke	NoHeat	Smoke	Autumn-Spring	3	13	0	0	11
Boronia anemonifolia	Smoke	NoHeat	Smoke	Autumn-Spring	3	14	0	0	11
Boronia anemonifolia	Smoke	NoHeat	Smoke	Autumn-Spring	4	1	0	0	14
Boronia anemonifolia	Smoke	NoHeat	Smoke	Autumn-Spring	4	2	0	0	14
Boronia anemonifolia	Smoke	NoHeat	Smoke	Autumn-Spring	4	3	0	0	14
Boronia anemonifolia	Smoke	NoHeat	Smoke	Autumn-Spring	4	4	0	0	14
Boronia anemonifolia	Smoke	NoHeat	Smoke	Autumn-Spring	4	5	0	0	14
Boronia anemonifolia	Smoke	NoHeat	Smoke	Autumn-Spring	4	6	0	0	14
Boronia anemonifolia	Smoke	NoHeat	Smoke	Autumn-Spring	4	7	0	0	14
Boronia anemonifolia	Smoke	NoHeat	Smoke	Autumn-Spring	4	9	0	0	14
Boronia anemonifolia	Smoke	NoHeat	Smoke	Autumn-Spring	4	10	0	0	14
Boronia anemonifolia	Smoke	NoHeat	Smoke	Autumn-Spring	4	13	0	0	14
Boronia anemonifolia	Smoke	NoHeat	Smoke	Autumn-Spring	4	14	0	0	14
Boronia anemonifolia	Smoke	NoHeat	Smoke	Winter	1	1	0	0	20
Boronia anemonifolia	Smoke	NoHeat	Smoke	Winter	1	2	0	0	20
Boronia anemonifolia	Smoke	NoHeat	Smoke	Winter	1	3	0	0	20
Boronia anemonifolia	Smoke	NoHeat	Smoke	Winter	1	4	0	0	20
Boronia anemonifolia	Smoke	NoHeat	Smoke	Winter	1	5	0	0	20
Boronia anemonifolia	Smoke	NoHeat	Smoke	Winter	1	6	0	0	20
Boronia anemonifolia	Smoke	NoHeat	Smoke	Winter	1	7	0	0	20
Boronia anemonifolia	Smoke	NoHeat	Smoke	Winter	1	9	0	0	20
Boronia anemonifolia	Smoke	NoHeat	Smoke	Winter	1	10	0	0	20
Boronia anemonifolia	Smoke	NoHeat	Smoke	Winter	1	13	0	0	20
Boronia anemonifolia	Smoke	NoHeat	Smoke	Winter	1	14	0	0	20
Boronia anemonifolia	Smoke	NoHeat	Smoke	Winter	2	1	0	0	20
Boronia anemonifolia	Smoke	NoHeat	Smoke	Winter	2	2	0	0	20
Boronia anemonifolia	Smoke	NoHeat	Smoke	Winter	2	3	0	0	20
Boronia anemonifolia	Smoke	NoHeat	Smoke	Winter	2	4	0	0	20
Boronia anemonifolia	Smoke	NoHeat	Smoke	Winter	2	5	0	0	20
Boronia anemonifolia	Smoke	NoHeat	Smoke	Winter	2	6	0	0	20
Boronia anemonifolia	Smoke	NoHeat	Smoke	Winter	2	7	0	0	20
Boronia anemonifolia	Smoke	NoHeat	Smoke	Winter	2	9	0	0	20
Boronia anemonifolia	Smoke	NoHeat	Smoke	Winter	2	10	0	0	20
Boronia anemonifolia	Smoke	NoHeat	Smoke	Winter	2	13	0	0	20
Boronia anemonifolia	Smoke	NoHeat	Smoke	Winter	2	14	0	0	20
Boronia anemonifolia	Smoke	NoHeat	Smoke	Winter	3	1	0	0	19
Boronia anemonifolia	Smoke	NoHeat	Smoke	Winter	3	2	0	0	19
Boronia anemonifolia	Smoke	NoHeat	Smoke	Winter	3	3	0	0	19
Boronia anemonifolia	Smoke	NoHeat	Smoke	Winter	3	4	0	0	19
Boronia anemonifolia	Smoke	NoHeat	Smoke	Winter	3	5	0	0	19
Boronia anemonifolia	Smoke	NoHeat	Smoke	Winter	3	6	0	0	19
Boronia anemonifolia	Smoke	NoHeat	Smoke	Winter	3	7	0	0	19
Boronia anemonifolia	Smoke	NoHeat	Smoke	Winter	3	9	0	0	19
Boronia anemonifolia	Smoke	NoHeat	Smoke	Winter	3	10	0	0	19
Boronia anemonifolia	Smoke	NoHeat	Smoke	Winter	3	13	0	0	19
Boronia anemonifolia	Smoke	NoHeat	Smoke	Winter	3	14	0	0	19
Boronia anemonifolia	Smoke	NoHeat	Smoke	Winter	4	1	0	0	15
Boronia anemonifolia	Smoke	NoHeat	Smoke	Winter	4	2	0	0	15
Boronia anemonifolia	Smoke	NoHeat	Smoke	Winter	4	3	0	0	15
Boronia anemonifolia	Smoke	NoHeat	Smoke	Winter	4	4	0	0	15
Boronia anemonifolia	Smoke	NoHeat	Smoke	Winter	4	5	0	0	15
Boronia anemonifolia	Smoke	NoHeat	Smoke	Winter	4	6	0	0	15
Boronia anemonifolia	Smoke	NoHeat	Smoke	Winter	4	7	0	0	15
Boronia anemonifolia	Smoke	NoHeat	Smoke	Winter	4	9	0	0	15
Boronia anemonifolia	Smoke	NoHeat	Smoke	Winter	4	10	0	0	15
Boronia anemonifolia	Smoke	NoHeat	Smoke	Winter	4	13	0	0	15
Boronia anemonifolia	Smoke	NoHeat	Smoke	Winter	4	14	0	0	15
Boronia anemonifolia	Heat+Smoke	Heat	Smoke	Summer	1	1	0	0	19
Boronia anemonifolia	Heat+Smoke	Heat	Smoke	Summer	1	2	0	0	19
Boronia anemonifolia	Heat+Smoke	Heat	Smoke	Summer	1	3	0	0	19
Boronia anemonifolia	Heat+Smoke	Heat	Smoke	Summer	1	4	0	0	19
Boronia anemonifolia	Heat+Smoke	Heat	Smoke	Summer	1	5	0	0	19
Boronia anemonifolia	Heat+Smoke	Heat	Smoke	Summer	1	6	2	2	19
Boronia anemonifolia	Heat+Smoke	Heat	Smoke	Summer	1	7	4	6	19
Boronia anemonifolia	Heat+Smoke	Heat	Smoke	Summer	1	9	3	9	19
Boronia anemonifolia	Heat+Smoke	Heat	Smoke	Summer	1	10	4	13	19
Boronia anemonifolia	Heat+Smoke	Heat	Smoke	Summer	1	13	0	13	19
Boronia anemonifolia	Heat+Smoke	Heat	Smoke	Summer	1	14	0	13	19
Boronia anemonifolia	Heat+Smoke	Heat	Smoke	Summer	2	1	0	0	16
Boronia anemonifolia	Heat+Smoke	Heat	Smoke	Summer	2	2	0	0	16
Boronia anemonifolia	Heat+Smoke	Heat	Smoke	Summer	2	3	0	0	16
Boronia anemonifolia	Heat+Smoke	Heat	Smoke	Summer	2	4	0	0	16
Boronia anemonifolia	Heat+Smoke	Heat	Smoke	Summer	2	5	0	0	16
Boronia anemonifolia	Heat+Smoke	Heat	Smoke	Summer	2	6	4	4	16
Boronia anemonifolia	Heat+Smoke	Heat	Smoke	Summer	2	7	1	5	16
Boronia anemonifolia	Heat+Smoke	Heat	Smoke	Summer	2	9	3	8	16
Boronia anemonifolia	Heat+Smoke	Heat	Smoke	Summer	2	10	2	10	16
Boronia anemonifolia	Heat+Smoke	Heat	Smoke	Summer	2	13	0	10	16
Boronia anemonifolia	Heat+Smoke	Heat	Smoke	Summer	2	14	0	10	16
Boronia anemonifolia	Heat+Smoke	Heat	Smoke	Summer	3	1	0	0	19
Boronia anemonifolia	Heat+Smoke	Heat	Smoke	Summer	3	2	0	0	19
Boronia anemonifolia	Heat+Smoke	Heat	Smoke	Summer	3	3	0	0	19
Boronia anemonifolia	Heat+Smoke	Heat	Smoke	Summer	3	4	0	0	19
Boronia anemonifolia	Heat+Smoke	Heat	Smoke	Summer	3	5	0	0	19
Boronia anemonifolia	Heat+Smoke	Heat	Smoke	Summer	3	6	0	0	19
Boronia anemonifolia	Heat+Smoke	Heat	Smoke	Summer	3	7	3	3	19
Boronia anemonifolia	Heat+Smoke	Heat	Smoke	Summer	3	9	3	6	19
Boronia anemonifolia	Heat+Smoke	Heat	Smoke	Summer	3	10	1	7	19
Boronia anemonifolia	Heat+Smoke	Heat	Smoke	Summer	3	13	0	7	19
Boronia anemonifolia	Heat+Smoke	Heat	Smoke	Summer	3	14	0	7	19
Boronia anemonifolia	Heat+Smoke	Heat	Smoke	Summer	4	1	0	0	16
Boronia anemonifolia	Heat+Smoke	Heat	Smoke	Summer	4	2	0	0	16
Boronia anemonifolia	Heat+Smoke	Heat	Smoke	Summer	4	3	0	0	16
Boronia anemonifolia	Heat+Smoke	Heat	Smoke	Summer	4	4	0	0	16
Boronia anemonifolia	Heat+Smoke	Heat	Smoke	Summer	4	5	0	0	16
Boronia anemonifolia	Heat+Smoke	Heat	Smoke	Summer	4	6	1	1	16
Boronia anemonifolia	Heat+Smoke	Heat	Smoke	Summer	4	7	0	1	16
Boronia anemonifolia	Heat+Smoke	Heat	Smoke	Summer	4	9	3	4	16
Boronia anemonifolia	Heat+Smoke	Heat	Smoke	Summer	4	10	3	7	16
Boronia anemonifolia	Heat+Smoke	Heat	Smoke	Summer	4	13	1	8	16
Boronia anemonifolia	Heat+Smoke	Heat	Smoke	Summer	4	14	0	8	16
Boronia anemonifolia	Heat+Smoke	Heat	Smoke	Autumn-Spring	1	1	0	0	18
Boronia anemonifolia	Heat+Smoke	Heat	Smoke	Autumn-Spring	1	2	0	0	18
Boronia anemonifolia	Heat+Smoke	Heat	Smoke	Autumn-Spring	1	3	0	0	18
Boronia anemonifolia	Heat+Smoke	Heat	Smoke	Autumn-Spring	1	4	0	0	18
Boronia anemonifolia	Heat+Smoke	Heat	Smoke	Autumn-Spring	1	5	0	0	18
Boronia anemonifolia	Heat+Smoke	Heat	Smoke	Autumn-Spring	1	6	0	0	18
Boronia anemonifolia	Heat+Smoke	Heat	Smoke	Autumn-Spring	1	7	0	0	18
Boronia anemonifolia	Heat+Smoke	Heat	Smoke	Autumn-Spring	1	9	0	0	18
Boronia anemonifolia	Heat+Smoke	Heat	Smoke	Autumn-Spring	1	10	0	0	18
Boronia anemonifolia	Heat+Smoke	Heat	Smoke	Autumn-Spring	1	13	0	0	18
Boronia anemonifolia	Heat+Smoke	Heat	Smoke	Autumn-Spring	1	14	0	0	18
Boronia anemonifolia	Heat+Smoke	Heat	Smoke	Autumn-Spring	2	1	0	0	14
Boronia anemonifolia	Heat+Smoke	Heat	Smoke	Autumn-Spring	2	2	0	0	14
Boronia anemonifolia	Heat+Smoke	Heat	Smoke	Autumn-Spring	2	3	0	0	14
Boronia anemonifolia	Heat+Smoke	Heat	Smoke	Autumn-Spring	2	4	0	0	14
Boronia anemonifolia	Heat+Smoke	Heat	Smoke	Autumn-Spring	2	5	0	0	14
Boronia anemonifolia	Heat+Smoke	Heat	Smoke	Autumn-Spring	2	6	0	0	14
Boronia anemonifolia	Heat+Smoke	Heat	Smoke	Autumn-Spring	2	7	0	0	14
Boronia anemonifolia	Heat+Smoke	Heat	Smoke	Autumn-Spring	2	9	0	0	14
Boronia anemonifolia	Heat+Smoke	Heat	Smoke	Autumn-Spring	2	10	0	0	14
Boronia anemonifolia	Heat+Smoke	Heat	Smoke	Autumn-Spring	2	13	0	0	14
Boronia anemonifolia	Heat+Smoke	Heat	Smoke	Autumn-Spring	2	14	0	0	14
Boronia anemonifolia	Heat+Smoke	Heat	Smoke	Autumn-Spring	3	1	0	0	13
Boronia anemonifolia	Heat+Smoke	Heat	Smoke	Autumn-Spring	3	2	0	0	13
Boronia anemonifolia	Heat+Smoke	Heat	Smoke	Autumn-Spring	3	3	0	0	13
Boronia anemonifolia	Heat+Smoke	Heat	Smoke	Autumn-Spring	3	4	0	0	13
Boronia anemonifolia	Heat+Smoke	Heat	Smoke	Autumn-Spring	3	5	0	0	13
Boronia anemonifolia	Heat+Smoke	Heat	Smoke	Autumn-Spring	3	6	0	0	13
Boronia anemonifolia	Heat+Smoke	Heat	Smoke	Autumn-Spring	3	7	0	0	13
Boronia anemonifolia	Heat+Smoke	Heat	Smoke	Autumn-Spring	3	9	0	0	13
Boronia anemonifolia	Heat+Smoke	Heat	Smoke	Autumn-Spring	3	10	0	0	13
Boronia anemonifolia	Heat+Smoke	Heat	Smoke	Autumn-Spring	3	13	0	0	13
Boronia anemonifolia	Heat+Smoke	Heat	Smoke	Autumn-Spring	3	14	0	0	13
Boronia anemonifolia	Heat+Smoke	Heat	Smoke	Autumn-Spring	4	1	0	0	11
Boronia anemonifolia	Heat+Smoke	Heat	Smoke	Autumn-Spring	4	2	0	0	11
Boronia anemonifolia	Heat+Smoke	Heat	Smoke	Autumn-Spring	4	3	0	0	11
Boronia anemonifolia	Heat+Smoke	Heat	Smoke	Autumn-Spring	4	4	0	0	11
Boronia anemonifolia	Heat+Smoke	Heat	Smoke	Autumn-Spring	4	5	0	0	11
Boronia anemonifolia	Heat+Smoke	Heat	Smoke	Autumn-Spring	4	6	0	0	11
Boronia anemonifolia	Heat+Smoke	Heat	Smoke	Autumn-Spring	4	7	0	0	11
Boronia anemonifolia	Heat+Smoke	Heat	Smoke	Autumn-Spring	4	9	0	0	11
Boronia anemonifolia	Heat+Smoke	Heat	Smoke	Autumn-Spring	4	10	0	0	11
Boronia anemonifolia	Heat+Smoke	Heat	Smoke	Autumn-Spring	4	13	1	1	11
Boronia anemonifolia	Heat+Smoke	Heat	Smoke	Autumn-Spring	4	14	0	1	11
Boronia anemonifolia	Heat+Smoke	Heat	Smoke	Winter	1	1	0	0	20
Boronia anemonifolia	Heat+Smoke	Heat	Smoke	Winter	1	2	0	0	20
Boronia anemonifolia	Heat+Smoke	Heat	Smoke	Winter	1	3	0	0	20
Boronia anemonifolia	Heat+Smoke	Heat	Smoke	Winter	1	4	0	0	20
Boronia anemonifolia	Heat+Smoke	Heat	Smoke	Winter	1	5	0	0	20
Boronia anemonifolia	Heat+Smoke	Heat	Smoke	Winter	1	6	0	0	20
Boronia anemonifolia	Heat+Smoke	Heat	Smoke	Winter	1	7	0	0	20
Boronia anemonifolia	Heat+Smoke	Heat	Smoke	Winter	1	9	0	0	20
Boronia anemonifolia	Heat+Smoke	Heat	Smoke	Winter	1	10	0	0	20
Boronia anemonifolia	Heat+Smoke	Heat	Smoke	Winter	1	13	0	0	20
Boronia anemonifolia	Heat+Smoke	Heat	Smoke	Winter	1	14	0	0	20
Boronia anemonifolia	Heat+Smoke	Heat	Smoke	Winter	2	1	0	0	18
Boronia anemonifolia	Heat+Smoke	Heat	Smoke	Winter	2	2	0	0	18
Boronia anemonifolia	Heat+Smoke	Heat	Smoke	Winter	2	3	0	0	18
Boronia anemonifolia	Heat+Smoke	Heat	Smoke	Winter	2	4	0	0	18
Boronia anemonifolia	Heat+Smoke	Heat	Smoke	Winter	2	5	0	0	18
Boronia anemonifolia	Heat+Smoke	Heat	Smoke	Winter	2	6	0	0	18
Boronia anemonifolia	Heat+Smoke	Heat	Smoke	Winter	2	7	0	0	18
Boronia anemonifolia	Heat+Smoke	Heat	Smoke	Winter	2	9	0	0	18
Boronia anemonifolia	Heat+Smoke	Heat	Smoke	Winter	2	10	0	0	18
Boronia anemonifolia	Heat+Smoke	Heat	Smoke	Winter	2	13	0	0	18
Boronia anemonifolia	Heat+Smoke	Heat	Smoke	Winter	2	14	0	0	18
Boronia anemonifolia	Heat+Smoke	Heat	Smoke	Winter	3	1	0	0	14
Boronia anemonifolia	Heat+Smoke	Heat	Smoke	Winter	3	2	0	0	14
Boronia anemonifolia	Heat+Smoke	Heat	Smoke	Winter	3	3	0	0	14
Boronia anemonifolia	Heat+Smoke	Heat	Smoke	Winter	3	4	0	0	14
Boronia anemonifolia	Heat+Smoke	Heat	Smoke	Winter	3	5	0	0	14
Boronia anemonifolia	Heat+Smoke	Heat	Smoke	Winter	3	6	0	0	14
Boronia anemonifolia	Heat+Smoke	Heat	Smoke	Winter	3	7	0	0	14
Boronia anemonifolia	Heat+Smoke	Heat	Smoke	Winter	3	9	0	0	14
Boronia anemonifolia	Heat+Smoke	Heat	Smoke	Winter	3	10	0	0	14
Boronia anemonifolia	Heat+Smoke	Heat	Smoke	Winter	3	13	0	0	14
Boronia anemonifolia	Heat+Smoke	Heat	Smoke	Winter	3	14	0	0	14
Boronia anemonifolia	Heat+Smoke	Heat	Smoke	Winter	4	1	0	0	19
Boronia anemonifolia	Heat+Smoke	Heat	Smoke	Winter	4	2	0	0	19
Boronia anemonifolia	Heat+Smoke	Heat	Smoke	Winter	4	3	0	0	19
Boronia anemonifolia	Heat+Smoke	Heat	Smoke	Winter	4	4	0	0	19
Boronia anemonifolia	Heat+Smoke	Heat	Smoke	Winter	4	5	0	0	19
Boronia anemonifolia	Heat+Smoke	Heat	Smoke	Winter	4	6	0	0	19
Boronia anemonifolia	Heat+Smoke	Heat	Smoke	Winter	4	7	0	0	19
Boronia anemonifolia	Heat+Smoke	Heat	Smoke	Winter	4	9	0	0	19
Boronia anemonifolia	Heat+Smoke	Heat	Smoke	Winter	4	10	0	0	19
Boronia anemonifolia	Heat+Smoke	Heat	Smoke	Winter	4	13	0	0	19
Boronia anemonifolia	Heat+Smoke	Heat	Smoke	Winter	4	14	0	0	19
Boronia floribunda	Control	NoHeat	NoSmoke	Summer	1	1	0	0	15
Boronia floribunda	Control	NoHeat	NoSmoke	Summer	1	2	0	0	15
Boronia floribunda	Control	NoHeat	NoSmoke	Summer	1	3	0	0	15
Boronia floribunda	Control	NoHeat	NoSmoke	Summer	1	4	0	0	15
Boronia floribunda	Control	NoHeat	NoSmoke	Summer	1	5	0	0	15
Boronia floribunda	Control	NoHeat	NoSmoke	Summer	1	6	0	0	15
Boronia floribunda	Control	NoHeat	NoSmoke	Summer	1	7	0	0	15
Boronia floribunda	Control	NoHeat	NoSmoke	Summer	1	9	0	0	15
Boronia floribunda	Control	NoHeat	NoSmoke	Summer	1	10	0	0	15
Boronia floribunda	Control	NoHeat	NoSmoke	Summer	1	13	0	0	15
Boronia floribunda	Control	NoHeat	NoSmoke	Summer	1	14	0	0	15
Boronia floribunda	Control	NoHeat	NoSmoke	Summer	2	1	0	0	20
Boronia floribunda	Control	NoHeat	NoSmoke	Summer	2	2	0	0	20
Boronia floribunda	Control	NoHeat	NoSmoke	Summer	2	3	0	0	20
Boronia floribunda	Control	NoHeat	NoSmoke	Summer	2	4	0	0	20
Boronia floribunda	Control	NoHeat	NoSmoke	Summer	2	5	0	0	20
Boronia floribunda	Control	NoHeat	NoSmoke	Summer	2	6	0	0	20
Boronia floribunda	Control	NoHeat	NoSmoke	Summer	2	7	1	1	20
Boronia floribunda	Control	NoHeat	NoSmoke	Summer	2	9	1	2	20
Boronia floribunda	Control	NoHeat	NoSmoke	Summer	2	10	1	3	20
Boronia floribunda	Control	NoHeat	NoSmoke	Summer	2	13	1	4	20
Boronia floribunda	Control	NoHeat	NoSmoke	Summer	2	14	0	4	20
Boronia floribunda	Control	NoHeat	NoSmoke	Summer	3	1	0	0	18
Boronia floribunda	Control	NoHeat	NoSmoke	Summer	3	2	0	0	18
Boronia floribunda	Control	NoHeat	NoSmoke	Summer	3	3	0	0	18
Boronia floribunda	Control	NoHeat	NoSmoke	Summer	3	4	0	0	18
Boronia floribunda	Control	NoHeat	NoSmoke	Summer	3	5	0	0	18
Boronia floribunda	Control	NoHeat	NoSmoke	Summer	3	6	0	0	18
Boronia floribunda	Control	NoHeat	NoSmoke	Summer	3	7	1	1	18
Boronia floribunda	Control	NoHeat	NoSmoke	Summer	3	9	0	1	18
Boronia floribunda	Control	NoHeat	NoSmoke	Summer	3	10	0	1	18
Boronia floribunda	Control	NoHeat	NoSmoke	Summer	3	13	1	2	18
Boronia floribunda	Control	NoHeat	NoSmoke	Summer	3	14	1	3	18
Boronia floribunda	Control	NoHeat	NoSmoke	Summer	4	1	0	0	12
Boronia floribunda	Control	NoHeat	NoSmoke	Summer	4	2	0	0	12
Boronia floribunda	Control	NoHeat	NoSmoke	Summer	4	3	0	0	12
Boronia floribunda	Control	NoHeat	NoSmoke	Summer	4	4	0	0	12
Boronia floribunda	Control	NoHeat	NoSmoke	Summer	4	5	0	0	12
Boronia floribunda	Control	NoHeat	NoSmoke	Summer	4	6	0	0	12
Boronia floribunda	Control	NoHeat	NoSmoke	Summer	4	7	0	0	12
Boronia floribunda	Control	NoHeat	NoSmoke	Summer	4	9	0	0	12
Boronia floribunda	Control	NoHeat	NoSmoke	Summer	4	10	1	1	12
Boronia floribunda	Control	NoHeat	NoSmoke	Summer	4	13	0	1	12
Boronia floribunda	Control	NoHeat	NoSmoke	Summer	4	14	0	1	12
Boronia floribunda	Control	NoHeat	NoSmoke	Autumn-Spring	1	1	0	0	15
Boronia floribunda	Control	NoHeat	NoSmoke	Autumn-Spring	1	2	0	0	15
Boronia floribunda	Control	NoHeat	NoSmoke	Autumn-Spring	1	3	0	0	15
Boronia floribunda	Control	NoHeat	NoSmoke	Autumn-Spring	1	4	0	0	15
Boronia floribunda	Control	NoHeat	NoSmoke	Autumn-Spring	1	5	0	0	15
Boronia floribunda	Control	NoHeat	NoSmoke	Autumn-Spring	1	6	0	0	15
Boronia floribunda	Control	NoHeat	NoSmoke	Autumn-Spring	1	7	1	1	15
Boronia floribunda	Control	NoHeat	NoSmoke	Autumn-Spring	1	9	1	2	15
Boronia floribunda	Control	NoHeat	NoSmoke	Autumn-Spring	1	10	1	3	15
Boronia floribunda	Control	NoHeat	NoSmoke	Autumn-Spring	1	13	0	3	15
Boronia floribunda	Control	NoHeat	NoSmoke	Autumn-Spring	1	14	0	3	15
Boronia floribunda	Control	NoHeat	NoSmoke	Autumn-Spring	2	1	0	0	18
Boronia floribunda	Control	NoHeat	NoSmoke	Autumn-Spring	2	2	0	0	18
Boronia floribunda	Control	NoHeat	NoSmoke	Autumn-Spring	2	3	0	0	18
Boronia floribunda	Control	NoHeat	NoSmoke	Autumn-Spring	2	4	0	0	18
Boronia floribunda	Control	NoHeat	NoSmoke	Autumn-Spring	2	5	0	0	18
Boronia floribunda	Control	NoHeat	NoSmoke	Autumn-Spring	2	6	0	0	18
Boronia floribunda	Control	NoHeat	NoSmoke	Autumn-Spring	2	7	0	0	18
Boronia floribunda	Control	NoHeat	NoSmoke	Autumn-Spring	2	9	1	1	18
Boronia floribunda	Control	NoHeat	NoSmoke	Autumn-Spring	2	10	0	1	18
Boronia floribunda	Control	NoHeat	NoSmoke	Autumn-Spring	2	13	1	2	18
Boronia floribunda	Control	NoHeat	NoSmoke	Autumn-Spring	2	14	0	2	18
Boronia floribunda	Control	NoHeat	NoSmoke	Autumn-Spring	3	1	0	0	19
Boronia floribunda	Control	NoHeat	NoSmoke	Autumn-Spring	3	2	0	0	19
Boronia floribunda	Control	NoHeat	NoSmoke	Autumn-Spring	3	3	0	0	19
Boronia floribunda	Control	NoHeat	NoSmoke	Autumn-Spring	3	4	0	0	19
Boronia floribunda	Control	NoHeat	NoSmoke	Autumn-Spring	3	5	1	1	19
Boronia floribunda	Control	NoHeat	NoSmoke	Autumn-Spring	3	6	0	1	19
Boronia floribunda	Control	NoHeat	NoSmoke	Autumn-Spring	3	7	0	1	19
Boronia floribunda	Control	NoHeat	NoSmoke	Autumn-Spring	3	9	2	3	19
Boronia floribunda	Control	NoHeat	NoSmoke	Autumn-Spring	3	10	1	4	19
Boronia floribunda	Control	NoHeat	NoSmoke	Autumn-Spring	3	13	0	4	19
Boronia floribunda	Control	NoHeat	NoSmoke	Autumn-Spring	3	14	0	4	19
Boronia floribunda	Control	NoHeat	NoSmoke	Autumn-Spring	4	1	0	0	19
Boronia floribunda	Control	NoHeat	NoSmoke	Autumn-Spring	4	2	0	0	19
Boronia floribunda	Control	NoHeat	NoSmoke	Autumn-Spring	4	3	0	0	19
Boronia floribunda	Control	NoHeat	NoSmoke	Autumn-Spring	4	4	0	0	19
Boronia floribunda	Control	NoHeat	NoSmoke	Autumn-Spring	4	5	0	0	19
Boronia floribunda	Control	NoHeat	NoSmoke	Autumn-Spring	4	6	0	0	19
Boronia floribunda	Control	NoHeat	NoSmoke	Autumn-Spring	4	7	0	0	19
Boronia floribunda	Control	NoHeat	NoSmoke	Autumn-Spring	4	9	0	0	19
Boronia floribunda	Control	NoHeat	NoSmoke	Autumn-Spring	4	10	0	0	19
Boronia floribunda	Control	NoHeat	NoSmoke	Autumn-Spring	4	13	1	1	19
Boronia floribunda	Control	NoHeat	NoSmoke	Autumn-Spring	4	14	0	1	19
Boronia floribunda	Control	NoHeat	NoSmoke	Winter	1	1	0	0	20
Boronia floribunda	Control	NoHeat	NoSmoke	Winter	1	2	0	0	20
Boronia floribunda	Control	NoHeat	NoSmoke	Winter	1	3	0	0	20
Boronia floribunda	Control	NoHeat	NoSmoke	Winter	1	4	0	0	20
Boronia floribunda	Control	NoHeat	NoSmoke	Winter	1	5	0	0	20
Boronia floribunda	Control	NoHeat	NoSmoke	Winter	1	6	0	0	20
Boronia floribunda	Control	NoHeat	NoSmoke	Winter	1	7	0	0	20
Boronia floribunda	Control	NoHeat	NoSmoke	Winter	1	9	0	0	20
Boronia floribunda	Control	NoHeat	NoSmoke	Winter	1	10	0	0	20
Boronia floribunda	Control	NoHeat	NoSmoke	Winter	1	13	0	0	20
Boronia floribunda	Control	NoHeat	NoSmoke	Winter	1	14	0	0	20
Boronia floribunda	Control	NoHeat	NoSmoke	Winter	2	1	0	0	19
Boronia floribunda	Control	NoHeat	NoSmoke	Winter	2	2	0	0	19
Boronia floribunda	Control	NoHeat	NoSmoke	Winter	2	3	0	0	19
Boronia floribunda	Control	NoHeat	NoSmoke	Winter	2	4	0	0	19
Boronia floribunda	Control	NoHeat	NoSmoke	Winter	2	5	0	0	19
Boronia floribunda	Control	NoHeat	NoSmoke	Winter	2	6	0	0	19
Boronia floribunda	Control	NoHeat	NoSmoke	Winter	2	7	0	0	19
Boronia floribunda	Control	NoHeat	NoSmoke	Winter	2	9	0	0	19
Boronia floribunda	Control	NoHeat	NoSmoke	Winter	2	10	0	0	19
Boronia floribunda	Control	NoHeat	NoSmoke	Winter	2	13	0	0	19
Boronia floribunda	Control	NoHeat	NoSmoke	Winter	2	14	0	0	19
Boronia floribunda	Control	NoHeat	NoSmoke	Winter	3	1	0	0	19
Boronia floribunda	Control	NoHeat	NoSmoke	Winter	3	2	0	0	19
Boronia floribunda	Control	NoHeat	NoSmoke	Winter	3	3	0	0	19
Boronia floribunda	Control	NoHeat	NoSmoke	Winter	3	4	0	0	19
Boronia floribunda	Control	NoHeat	NoSmoke	Winter	3	5	0	0	19
Boronia floribunda	Control	NoHeat	NoSmoke	Winter	3	6	1	1	19
Boronia floribunda	Control	NoHeat	NoSmoke	Winter	3	7	0	1	19
Boronia floribunda	Control	NoHeat	NoSmoke	Winter	3	9	0	1	19
Boronia floribunda	Control	NoHeat	NoSmoke	Winter	3	10	0	1	19
Boronia floribunda	Control	NoHeat	NoSmoke	Winter	3	13	0	1	19
Boronia floribunda	Control	NoHeat	NoSmoke	Winter	3	14	0	1	19
Boronia floribunda	Control	NoHeat	NoSmoke	Winter	4	1	0	0	20
Boronia floribunda	Control	NoHeat	NoSmoke	Winter	4	2	0	0	20
Boronia floribunda	Control	NoHeat	NoSmoke	Winter	4	3	0	0	20
Boronia floribunda	Control	NoHeat	NoSmoke	Winter	4	4	0	0	20
Boronia floribunda	Control	NoHeat	NoSmoke	Winter	4	5	0	0	20
Boronia floribunda	Control	NoHeat	NoSmoke	Winter	4	6	1	1	20
Boronia floribunda	Control	NoHeat	NoSmoke	Winter	4	7	0	1	20
Boronia floribunda	Control	NoHeat	NoSmoke	Winter	4	9	1	2	20
Boronia floribunda	Control	NoHeat	NoSmoke	Winter	4	10	0	2	20
Boronia floribunda	Control	NoHeat	NoSmoke	Winter	4	13	0	2	20
Boronia floribunda	Control	NoHeat	NoSmoke	Winter	4	14	0	2	20
Boronia floribunda	Heat	Heat	NoSmoke	Summer	1	1	0	0	18
Boronia floribunda	Heat	Heat	NoSmoke	Summer	1	2	0	0	18
Boronia floribunda	Heat	Heat	NoSmoke	Summer	1	3	0	0	18
Boronia floribunda	Heat	Heat	NoSmoke	Summer	1	4	0	0	18
Boronia floribunda	Heat	Heat	NoSmoke	Summer	1	5	0	0	18
Boronia floribunda	Heat	Heat	NoSmoke	Summer	1	6	0	0	18
Boronia floribunda	Heat	Heat	NoSmoke	Summer	1	7	1	1	18
Boronia floribunda	Heat	Heat	NoSmoke	Summer	1	9	0	1	18
Boronia floribunda	Heat	Heat	NoSmoke	Summer	1	10	0	1	18
Boronia floribunda	Heat	Heat	NoSmoke	Summer	1	13	1	2	18
Boronia floribunda	Heat	Heat	NoSmoke	Summer	1	14	0	2	18
Boronia floribunda	Heat	Heat	NoSmoke	Summer	2	1	0	0	18
Boronia floribunda	Heat	Heat	NoSmoke	Summer	2	2	0	0	18
Boronia floribunda	Heat	Heat	NoSmoke	Summer	2	3	0	0	18
Boronia floribunda	Heat	Heat	NoSmoke	Summer	2	4	0	0	18
Boronia floribunda	Heat	Heat	NoSmoke	Summer	2	5	0	0	18
Boronia floribunda	Heat	Heat	NoSmoke	Summer	2	6	0	0	18
Boronia floribunda	Heat	Heat	NoSmoke	Summer	2	7	0	0	18
Boronia floribunda	Heat	Heat	NoSmoke	Summer	2	9	3	3	18
Boronia floribunda	Heat	Heat	NoSmoke	Summer	2	10	1	4	18
Boronia floribunda	Heat	Heat	NoSmoke	Summer	2	13	6	10	18
Boronia floribunda	Heat	Heat	NoSmoke	Summer	2	14	0	10	18
Boronia floribunda	Heat	Heat	NoSmoke	Summer	3	1	0	0	18
Boronia floribunda	Heat	Heat	NoSmoke	Summer	3	2	0	0	18
Boronia floribunda	Heat	Heat	NoSmoke	Summer	3	3	0	0	18
Boronia floribunda	Heat	Heat	NoSmoke	Summer	3	4	0	0	18
Boronia floribunda	Heat	Heat	NoSmoke	Summer	3	5	0	0	18
Boronia floribunda	Heat	Heat	NoSmoke	Summer	3	6	0	0	18
Boronia floribunda	Heat	Heat	NoSmoke	Summer	3	7	0	0	18
Boronia floribunda	Heat	Heat	NoSmoke	Summer	3	9	0	0	18
Boronia floribunda	Heat	Heat	NoSmoke	Summer	3	10	1	1	18
Boronia floribunda	Heat	Heat	NoSmoke	Summer	3	13	1	2	18
Boronia floribunda	Heat	Heat	NoSmoke	Summer	3	14	0	2	18
Boronia floribunda	Heat	Heat	NoSmoke	Summer	4	1	0	0	12
Boronia floribunda	Heat	Heat	NoSmoke	Summer	4	2	0	0	12
Boronia floribunda	Heat	Heat	NoSmoke	Summer	4	3	0	0	12
Boronia floribunda	Heat	Heat	NoSmoke	Summer	4	4	0	0	12
Boronia floribunda	Heat	Heat	NoSmoke	Summer	4	5	0	0	12
Boronia floribunda	Heat	Heat	NoSmoke	Summer	4	6	0	0	12
Boronia floribunda	Heat	Heat	NoSmoke	Summer	4	7	0	0	12
Boronia floribunda	Heat	Heat	NoSmoke	Summer	4	9	0	0	12
Boronia floribunda	Heat	Heat	NoSmoke	Summer	4	10	2	2	12
Boronia floribunda	Heat	Heat	NoSmoke	Summer	4	13	0	2	12
Boronia floribunda	Heat	Heat	NoSmoke	Summer	4	14	0	2	12
Boronia floribunda	Heat	Heat	NoSmoke	Autumn-Spring	1	1	0	0	18
Boronia floribunda	Heat	Heat	NoSmoke	Autumn-Spring	1	2	0	0	18
Boronia floribunda	Heat	Heat	NoSmoke	Autumn-Spring	1	3	0	0	18
Boronia floribunda	Heat	Heat	NoSmoke	Autumn-Spring	1	4	0	0	18
Boronia floribunda	Heat	Heat	NoSmoke	Autumn-Spring	1	5	0	0	18
Boronia floribunda	Heat	Heat	NoSmoke	Autumn-Spring	1	6	0	0	18
Boronia floribunda	Heat	Heat	NoSmoke	Autumn-Spring	1	7	0	0	18
Boronia floribunda	Heat	Heat	NoSmoke	Autumn-Spring	1	9	0	0	18
Boronia floribunda	Heat	Heat	NoSmoke	Autumn-Spring	1	10	0	0	18
Boronia floribunda	Heat	Heat	NoSmoke	Autumn-Spring	1	13	0	0	18
Boronia floribunda	Heat	Heat	NoSmoke	Autumn-Spring	1	14	1	1	18
Boronia floribunda	Heat	Heat	NoSmoke	Autumn-Spring	2	1	0	0	18
Boronia floribunda	Heat	Heat	NoSmoke	Autumn-Spring	2	2	0	0	18
Boronia floribunda	Heat	Heat	NoSmoke	Autumn-Spring	2	3	0	0	18
Boronia floribunda	Heat	Heat	NoSmoke	Autumn-Spring	2	4	0	0	18
Boronia floribunda	Heat	Heat	NoSmoke	Autumn-Spring	2	5	1	1	18
Boronia floribunda	Heat	Heat	NoSmoke	Autumn-Spring	2	6	0	1	18
Boronia floribunda	Heat	Heat	NoSmoke	Autumn-Spring	2	7	4	5	18
Boronia floribunda	Heat	Heat	NoSmoke	Autumn-Spring	2	9	1	6	18
Boronia floribunda	Heat	Heat	NoSmoke	Autumn-Spring	2	10	0	6	18
Boronia floribunda	Heat	Heat	NoSmoke	Autumn-Spring	2	13	0	6	18
Boronia floribunda	Heat	Heat	NoSmoke	Autumn-Spring	2	14	1	7	18
Boronia floribunda	Heat	Heat	NoSmoke	Autumn-Spring	3	1	0	0	20
Boronia floribunda	Heat	Heat	NoSmoke	Autumn-Spring	3	2	0	0	20
Boronia floribunda	Heat	Heat	NoSmoke	Autumn-Spring	3	3	0	0	20
Boronia floribunda	Heat	Heat	NoSmoke	Autumn-Spring	3	4	0	0	20
Boronia floribunda	Heat	Heat	NoSmoke	Autumn-Spring	3	5	0	0	20
Boronia floribunda	Heat	Heat	NoSmoke	Autumn-Spring	3	6	0	0	20
Boronia floribunda	Heat	Heat	NoSmoke	Autumn-Spring	3	7	0	0	20
Boronia floribunda	Heat	Heat	NoSmoke	Autumn-Spring	3	9	2	2	20
Boronia floribunda	Heat	Heat	NoSmoke	Autumn-Spring	3	10	0	2	20
Boronia floribunda	Heat	Heat	NoSmoke	Autumn-Spring	3	13	2	4	20
Boronia floribunda	Heat	Heat	NoSmoke	Autumn-Spring	3	14	0	4	20
Boronia floribunda	Heat	Heat	NoSmoke	Autumn-Spring	4	1	0	0	18
Boronia floribunda	Heat	Heat	NoSmoke	Autumn-Spring	4	2	0	0	18
Boronia floribunda	Heat	Heat	NoSmoke	Autumn-Spring	4	3	0	0	18
Boronia floribunda	Heat	Heat	NoSmoke	Autumn-Spring	4	4	0	0	18
Boronia floribunda	Heat	Heat	NoSmoke	Autumn-Spring	4	5	1	1	18
Boronia floribunda	Heat	Heat	NoSmoke	Autumn-Spring	4	6	0	1	18
Boronia floribunda	Heat	Heat	NoSmoke	Autumn-Spring	4	7	2	3	18
Boronia floribunda	Heat	Heat	NoSmoke	Autumn-Spring	4	9	1	4	18
Boronia floribunda	Heat	Heat	NoSmoke	Autumn-Spring	4	10	0	4	18
Boronia floribunda	Heat	Heat	NoSmoke	Autumn-Spring	4	13	3	7	18
Boronia floribunda	Heat	Heat	NoSmoke	Autumn-Spring	4	14	1	8	18
Boronia floribunda	Heat	Heat	NoSmoke	Winter	1	1	0	0	20
Boronia floribunda	Heat	Heat	NoSmoke	Winter	1	2	0	0	20
Boronia floribunda	Heat	Heat	NoSmoke	Winter	1	3	0	0	20
Boronia floribunda	Heat	Heat	NoSmoke	Winter	1	4	0	0	20
Boronia floribunda	Heat	Heat	NoSmoke	Winter	1	5	1	1	20
Boronia floribunda	Heat	Heat	NoSmoke	Winter	1	6	0	1	20
Boronia floribunda	Heat	Heat	NoSmoke	Winter	1	7	0	1	20
Boronia floribunda	Heat	Heat	NoSmoke	Winter	1	9	0	1	20
Boronia floribunda	Heat	Heat	NoSmoke	Winter	1	10	0	1	20
Boronia floribunda	Heat	Heat	NoSmoke	Winter	1	13	1	2	20
Boronia floribunda	Heat	Heat	NoSmoke	Winter	1	14	0	2	20
Boronia floribunda	Heat	Heat	NoSmoke	Winter	2	1	0	0	16
Boronia floribunda	Heat	Heat	NoSmoke	Winter	2	2	0	0	16
Boronia floribunda	Heat	Heat	NoSmoke	Winter	2	3	0	0	16
Boronia floribunda	Heat	Heat	NoSmoke	Winter	2	4	0	0	16
Boronia floribunda	Heat	Heat	NoSmoke	Winter	2	5	0	0	16
Boronia floribunda	Heat	Heat	NoSmoke	Winter	2	6	1	1	16
Boronia floribunda	Heat	Heat	NoSmoke	Winter	2	7	0	1	16
Boronia floribunda	Heat	Heat	NoSmoke	Winter	2	9	0	1	16
Boronia floribunda	Heat	Heat	NoSmoke	Winter	2	10	0	1	16
Boronia floribunda	Heat	Heat	NoSmoke	Winter	2	13	0	1	16
Boronia floribunda	Heat	Heat	NoSmoke	Winter	2	14	1	2	16
Boronia floribunda	Heat	Heat	NoSmoke	Winter	3	1	0	0	20
Boronia floribunda	Heat	Heat	NoSmoke	Winter	3	2	0	0	20
Boronia floribunda	Heat	Heat	NoSmoke	Winter	3	3	0	0	20
Boronia floribunda	Heat	Heat	NoSmoke	Winter	3	4	0	0	20
Boronia floribunda	Heat	Heat	NoSmoke	Winter	3	5	0	0	20
Boronia floribunda	Heat	Heat	NoSmoke	Winter	3	6	2	2	20
Boronia floribunda	Heat	Heat	NoSmoke	Winter	3	7	2	4	20
Boronia floribunda	Heat	Heat	NoSmoke	Winter	3	9	2	6	20
Boronia floribunda	Heat	Heat	NoSmoke	Winter	3	10	0	6	20
Boronia floribunda	Heat	Heat	NoSmoke	Winter	3	13	1	7	20
Boronia floribunda	Heat	Heat	NoSmoke	Winter	3	14	0	7	20
Boronia floribunda	Heat	Heat	NoSmoke	Winter	4	1	0	0	19
Boronia floribunda	Heat	Heat	NoSmoke	Winter	4	2	0	0	19
Boronia floribunda	Heat	Heat	NoSmoke	Winter	4	3	0	0	19
Boronia floribunda	Heat	Heat	NoSmoke	Winter	4	4	0	0	19
Boronia floribunda	Heat	Heat	NoSmoke	Winter	4	5	0	0	19
Boronia floribunda	Heat	Heat	NoSmoke	Winter	4	6	1	1	19
Boronia floribunda	Heat	Heat	NoSmoke	Winter	4	7	0	1	19
Boronia floribunda	Heat	Heat	NoSmoke	Winter	4	9	0	1	19
Boronia floribunda	Heat	Heat	NoSmoke	Winter	4	10	1	2	19
Boronia floribunda	Heat	Heat	NoSmoke	Winter	4	13	1	3	19
Boronia floribunda	Heat	Heat	NoSmoke	Winter	4	14	0	3	19
Boronia floribunda	Smoke	NoHeat	Smoke	Summer	1	1	0	0	17
Boronia floribunda	Smoke	NoHeat	Smoke	Summer	1	2	0	0	17
Boronia floribunda	Smoke	NoHeat	Smoke	Summer	1	3	0	0	17
Boronia floribunda	Smoke	NoHeat	Smoke	Summer	1	4	1	1	17
Boronia floribunda	Smoke	NoHeat	Smoke	Summer	1	5	0	1	17
Boronia floribunda	Smoke	NoHeat	Smoke	Summer	1	6	0	1	17
Boronia floribunda	Smoke	NoHeat	Smoke	Summer	1	7	1	2	17
Boronia floribunda	Smoke	NoHeat	Smoke	Summer	1	9	2	4	17
Boronia floribunda	Smoke	NoHeat	Smoke	Summer	1	10	0	4	17
Boronia floribunda	Smoke	NoHeat	Smoke	Summer	1	13	4	8	17
Boronia floribunda	Smoke	NoHeat	Smoke	Summer	1	14	0	8	17
Boronia floribunda	Smoke	NoHeat	Smoke	Summer	2	1	0	0	18
Boronia floribunda	Smoke	NoHeat	Smoke	Summer	2	2	0	0	18
Boronia floribunda	Smoke	NoHeat	Smoke	Summer	2	3	0	0	18
Boronia floribunda	Smoke	NoHeat	Smoke	Summer	2	4	0	0	18
Boronia floribunda	Smoke	NoHeat	Smoke	Summer	2	5	1	1	18
Boronia floribunda	Smoke	NoHeat	Smoke	Summer	2	6	0	1	18
Boronia floribunda	Smoke	NoHeat	Smoke	Summer	2	7	0	1	18
Boronia floribunda	Smoke	NoHeat	Smoke	Summer	2	9	1	2	18
Boronia floribunda	Smoke	NoHeat	Smoke	Summer	2	10	1	3	18
Boronia floribunda	Smoke	NoHeat	Smoke	Summer	2	13	7	10	18
Boronia floribunda	Smoke	NoHeat	Smoke	Summer	2	14	0	10	18
Boronia floribunda	Smoke	NoHeat	Smoke	Summer	3	1	0	0	18
Boronia floribunda	Smoke	NoHeat	Smoke	Summer	3	2	0	0	18
Boronia floribunda	Smoke	NoHeat	Smoke	Summer	3	3	0	0	18
Boronia floribunda	Smoke	NoHeat	Smoke	Summer	3	4	0	0	18
Boronia floribunda	Smoke	NoHeat	Smoke	Summer	3	5	0	0	18
Boronia floribunda	Smoke	NoHeat	Smoke	Summer	3	6	0	0	18
Boronia floribunda	Smoke	NoHeat	Smoke	Summer	3	7	0	0	18
Boronia floribunda	Smoke	NoHeat	Smoke	Summer	3	9	3	3	18
Boronia floribunda	Smoke	NoHeat	Smoke	Summer	3	10	0	3	18
Boronia floribunda	Smoke	NoHeat	Smoke	Summer	3	13	6	9	18
Boronia floribunda	Smoke	NoHeat	Smoke	Summer	3	14	1	10	18
Boronia floribunda	Smoke	NoHeat	Smoke	Summer	4	1	0	0	19
Boronia floribunda	Smoke	NoHeat	Smoke	Summer	4	2	0	0	19
Boronia floribunda	Smoke	NoHeat	Smoke	Summer	4	3	0	0	19
Boronia floribunda	Smoke	NoHeat	Smoke	Summer	4	4	0	0	19
Boronia floribunda	Smoke	NoHeat	Smoke	Summer	4	5	1	1	19
Boronia floribunda	Smoke	NoHeat	Smoke	Summer	4	6	0	1	19
Boronia floribunda	Smoke	NoHeat	Smoke	Summer	4	7	1	2	19
Boronia floribunda	Smoke	NoHeat	Smoke	Summer	4	9	2	4	19
Boronia floribunda	Smoke	NoHeat	Smoke	Summer	4	10	2	6	19
Boronia floribunda	Smoke	NoHeat	Smoke	Summer	4	13	3	9	19
Boronia floribunda	Smoke	NoHeat	Smoke	Summer	4	14	1	10	19
Boronia floribunda	Smoke	NoHeat	Smoke	Autumn-Spring	1	1	0	0	20
Boronia floribunda	Smoke	NoHeat	Smoke	Autumn-Spring	1	2	0	0	20
Boronia floribunda	Smoke	NoHeat	Smoke	Autumn-Spring	1	3	0	0	20
Boronia floribunda	Smoke	NoHeat	Smoke	Autumn-Spring	1	4	1	1	20
Boronia floribunda	Smoke	NoHeat	Smoke	Autumn-Spring	1	5	0	1	20
Boronia floribunda	Smoke	NoHeat	Smoke	Autumn-Spring	1	6	3	4	20
Boronia floribunda	Smoke	NoHeat	Smoke	Autumn-Spring	1	7	4	8	20
Boronia floribunda	Smoke	NoHeat	Smoke	Autumn-Spring	1	9	0	8	20
Boronia floribunda	Smoke	NoHeat	Smoke	Autumn-Spring	1	10	0	8	20
Boronia floribunda	Smoke	NoHeat	Smoke	Autumn-Spring	1	13	2	10	20
Boronia floribunda	Smoke	NoHeat	Smoke	Autumn-Spring	1	14	1	11	20
Boronia floribunda	Smoke	NoHeat	Smoke	Autumn-Spring	2	1	0	0	19
Boronia floribunda	Smoke	NoHeat	Smoke	Autumn-Spring	2	2	0	0	19
Boronia floribunda	Smoke	NoHeat	Smoke	Autumn-Spring	2	3	0	0	19
Boronia floribunda	Smoke	NoHeat	Smoke	Autumn-Spring	2	4	0	0	19
Boronia floribunda	Smoke	NoHeat	Smoke	Autumn-Spring	2	5	4	4	19
Boronia floribunda	Smoke	NoHeat	Smoke	Autumn-Spring	2	6	1	5	19
Boronia floribunda	Smoke	NoHeat	Smoke	Autumn-Spring	2	7	1	6	19
Boronia floribunda	Smoke	NoHeat	Smoke	Autumn-Spring	2	9	0	6	19
Boronia floribunda	Smoke	NoHeat	Smoke	Autumn-Spring	2	10	0	6	19
Boronia floribunda	Smoke	NoHeat	Smoke	Autumn-Spring	2	13	4	10	19
Boronia floribunda	Smoke	NoHeat	Smoke	Autumn-Spring	2	14	0	10	19
Boronia floribunda	Smoke	NoHeat	Smoke	Autumn-Spring	3	1	0	0	19
Boronia floribunda	Smoke	NoHeat	Smoke	Autumn-Spring	3	2	0	0	19
Boronia floribunda	Smoke	NoHeat	Smoke	Autumn-Spring	3	3	0	0	19
Boronia floribunda	Smoke	NoHeat	Smoke	Autumn-Spring	3	4	0	0	19
Boronia floribunda	Smoke	NoHeat	Smoke	Autumn-Spring	3	5	3	3	19
Boronia floribunda	Smoke	NoHeat	Smoke	Autumn-Spring	3	6	4	7	19
Boronia floribunda	Smoke	NoHeat	Smoke	Autumn-Spring	3	7	0	7	19
Boronia floribunda	Smoke	NoHeat	Smoke	Autumn-Spring	3	9	4	11	19
Boronia floribunda	Smoke	NoHeat	Smoke	Autumn-Spring	3	10	0	11	19
Boronia floribunda	Smoke	NoHeat	Smoke	Autumn-Spring	3	13	3	14	19
Boronia floribunda	Smoke	NoHeat	Smoke	Autumn-Spring	3	14	0	14	19
Boronia floribunda	Smoke	NoHeat	Smoke	Autumn-Spring	4	1	0	0	20
Boronia floribunda	Smoke	NoHeat	Smoke	Autumn-Spring	4	2	0	0	20
Boronia floribunda	Smoke	NoHeat	Smoke	Autumn-Spring	4	3	0	0	20
Boronia floribunda	Smoke	NoHeat	Smoke	Autumn-Spring	4	4	5	5	20
Boronia floribunda	Smoke	NoHeat	Smoke	Autumn-Spring	4	5	0	5	20
Boronia floribunda	Smoke	NoHeat	Smoke	Autumn-Spring	4	6	3	8	20
Boronia floribunda	Smoke	NoHeat	Smoke	Autumn-Spring	4	7	1	9	20
Boronia floribunda	Smoke	NoHeat	Smoke	Autumn-Spring	4	9	1	10	20
Boronia floribunda	Smoke	NoHeat	Smoke	Autumn-Spring	4	10	0	10	20
Boronia floribunda	Smoke	NoHeat	Smoke	Autumn-Spring	4	13	3	13	20
Boronia floribunda	Smoke	NoHeat	Smoke	Autumn-Spring	4	14	0	13	20
Boronia floribunda	Smoke	NoHeat	Smoke	Winter	1	1	0	0	19
Boronia floribunda	Smoke	NoHeat	Smoke	Winter	1	2	0	0	19
Boronia floribunda	Smoke	NoHeat	Smoke	Winter	1	3	0	0	19
Boronia floribunda	Smoke	NoHeat	Smoke	Winter	1	4	4	4	19
Boronia floribunda	Smoke	NoHeat	Smoke	Winter	1	5	5	9	19
Boronia floribunda	Smoke	NoHeat	Smoke	Winter	1	6	0	9	19
Boronia floribunda	Smoke	NoHeat	Smoke	Winter	1	7	1	10	19
Boronia floribunda	Smoke	NoHeat	Smoke	Winter	1	9	0	10	19
Boronia floribunda	Smoke	NoHeat	Smoke	Winter	1	10	0	10	19
Boronia floribunda	Smoke	NoHeat	Smoke	Winter	1	13	1	11	19
Boronia floribunda	Smoke	NoHeat	Smoke	Winter	1	14	0	11	19
Boronia floribunda	Smoke	NoHeat	Smoke	Winter	2	1	0	0	18
Boronia floribunda	Smoke	NoHeat	Smoke	Winter	2	2	0	0	18
Boronia floribunda	Smoke	NoHeat	Smoke	Winter	2	3	0	0	18
Boronia floribunda	Smoke	NoHeat	Smoke	Winter	2	4	2	2	18
Boronia floribunda	Smoke	NoHeat	Smoke	Winter	2	5	3	5	18
Boronia floribunda	Smoke	NoHeat	Smoke	Winter	2	6	2	7	18
Boronia floribunda	Smoke	NoHeat	Smoke	Winter	2	7	0	7	18
Boronia floribunda	Smoke	NoHeat	Smoke	Winter	2	9	0	7	18
Boronia floribunda	Smoke	NoHeat	Smoke	Winter	2	10	0	7	18
Boronia floribunda	Smoke	NoHeat	Smoke	Winter	2	13	2	9	18
Boronia floribunda	Smoke	NoHeat	Smoke	Winter	2	14	0	9	18
Boronia floribunda	Smoke	NoHeat	Smoke	Winter	3	1	0	0	20
Boronia floribunda	Smoke	NoHeat	Smoke	Winter	3	2	0	0	20
Boronia floribunda	Smoke	NoHeat	Smoke	Winter	3	3	1	1	20
Boronia floribunda	Smoke	NoHeat	Smoke	Winter	3	4	3	4	20
Boronia floribunda	Smoke	NoHeat	Smoke	Winter	3	5	4	8	20
Boronia floribunda	Smoke	NoHeat	Smoke	Winter	3	6	1	9	20
Boronia floribunda	Smoke	NoHeat	Smoke	Winter	3	7	0	9	20
Boronia floribunda	Smoke	NoHeat	Smoke	Winter	3	9	0	9	20
Boronia floribunda	Smoke	NoHeat	Smoke	Winter	3	10	1	10	20
Boronia floribunda	Smoke	NoHeat	Smoke	Winter	3	13	1	11	20
Boronia floribunda	Smoke	NoHeat	Smoke	Winter	3	14	0	11	20
Boronia floribunda	Smoke	NoHeat	Smoke	Winter	4	1	0	0	20
Boronia floribunda	Smoke	NoHeat	Smoke	Winter	4	2	0	0	20
Boronia floribunda	Smoke	NoHeat	Smoke	Winter	4	3	2	2	20
Boronia floribunda	Smoke	NoHeat	Smoke	Winter	4	4	6	8	20
Boronia floribunda	Smoke	NoHeat	Smoke	Winter	4	5	2	10	20
Boronia floribunda	Smoke	NoHeat	Smoke	Winter	4	6	1	11	20
Boronia floribunda	Smoke	NoHeat	Smoke	Winter	4	7	0	11	20
Boronia floribunda	Smoke	NoHeat	Smoke	Winter	4	9	2	13	20
Boronia floribunda	Smoke	NoHeat	Smoke	Winter	4	10	1	14	20
Boronia floribunda	Smoke	NoHeat	Smoke	Winter	4	13	0	14	20
Boronia floribunda	Smoke	NoHeat	Smoke	Winter	4	14	1	15	20
Boronia floribunda	Heat+Smoke	Heat	Smoke	Summer	1	1	0	0	20
Boronia floribunda	Heat+Smoke	Heat	Smoke	Summer	1	2	0	0	20
Boronia floribunda	Heat+Smoke	Heat	Smoke	Summer	1	3	0	0	20
Boronia floribunda	Heat+Smoke	Heat	Smoke	Summer	1	4	0	0	20
Boronia floribunda	Heat+Smoke	Heat	Smoke	Summer	1	5	1	1	20
Boronia floribunda	Heat+Smoke	Heat	Smoke	Summer	1	6	0	1	20
Boronia floribunda	Heat+Smoke	Heat	Smoke	Summer	1	7	1	2	20
Boronia floribunda	Heat+Smoke	Heat	Smoke	Summer	1	9	1	3	20
Boronia floribunda	Heat+Smoke	Heat	Smoke	Summer	1	10	2	5	20
Boronia floribunda	Heat+Smoke	Heat	Smoke	Summer	1	13	1	6	20
Boronia floribunda	Heat+Smoke	Heat	Smoke	Summer	1	14	0	6	20
Boronia floribunda	Heat+Smoke	Heat	Smoke	Summer	2	1	0	0	18
Boronia floribunda	Heat+Smoke	Heat	Smoke	Summer	2	2	0	0	18
Boronia floribunda	Heat+Smoke	Heat	Smoke	Summer	2	3	0	0	18
Boronia floribunda	Heat+Smoke	Heat	Smoke	Summer	2	4	0	0	18
Boronia floribunda	Heat+Smoke	Heat	Smoke	Summer	2	5	1	1	18
Boronia floribunda	Heat+Smoke	Heat	Smoke	Summer	2	6	0	1	18
Boronia floribunda	Heat+Smoke	Heat	Smoke	Summer	2	7	2	3	18
Boronia floribunda	Heat+Smoke	Heat	Smoke	Summer	2	9	3	6	18
Boronia floribunda	Heat+Smoke	Heat	Smoke	Summer	2	10	0	6	18
Boronia floribunda	Heat+Smoke	Heat	Smoke	Summer	2	13	8	14	18
Boronia floribunda	Heat+Smoke	Heat	Smoke	Summer	2	14	0	14	18
Boronia floribunda	Heat+Smoke	Heat	Smoke	Summer	3	1	0	0	18
Boronia floribunda	Heat+Smoke	Heat	Smoke	Summer	3	2	0	0	18
Boronia floribunda	Heat+Smoke	Heat	Smoke	Summer	3	3	0	0	18
Boronia floribunda	Heat+Smoke	Heat	Smoke	Summer	3	4	0	0	18
Boronia floribunda	Heat+Smoke	Heat	Smoke	Summer	3	5	1	1	18
Boronia floribunda	Heat+Smoke	Heat	Smoke	Summer	3	6	0	1	18
Boronia floribunda	Heat+Smoke	Heat	Smoke	Summer	3	7	1	2	18
Boronia floribunda	Heat+Smoke	Heat	Smoke	Summer	3	9	5	7	18
Boronia floribunda	Heat+Smoke	Heat	Smoke	Summer	3	10	0	7	18
Boronia floribunda	Heat+Smoke	Heat	Smoke	Summer	3	13	1	8	18
Boronia floribunda	Heat+Smoke	Heat	Smoke	Summer	3	14	0	8	18
Boronia floribunda	Heat+Smoke	Heat	Smoke	Summer	4	1	0	0	17
Boronia floribunda	Heat+Smoke	Heat	Smoke	Summer	4	2	0	0	17
Boronia floribunda	Heat+Smoke	Heat	Smoke	Summer	4	3	0	0	17
Boronia floribunda	Heat+Smoke	Heat	Smoke	Summer	4	4	0	0	17
Boronia floribunda	Heat+Smoke	Heat	Smoke	Summer	4	5	0	0	17
Boronia floribunda	Heat+Smoke	Heat	Smoke	Summer	4	6	0	0	17
Boronia floribunda	Heat+Smoke	Heat	Smoke	Summer	4	7	2	2	17
Boronia floribunda	Heat+Smoke	Heat	Smoke	Summer	4	9	1	3	17
Boronia floribunda	Heat+Smoke	Heat	Smoke	Summer	4	10	2	5	17
Boronia floribunda	Heat+Smoke	Heat	Smoke	Summer	4	13	4	9	17
Boronia floribunda	Heat+Smoke	Heat	Smoke	Summer	4	14	0	9	17
Boronia floribunda	Heat+Smoke	Heat	Smoke	Autumn-Spring	1	1	0	0	18
Boronia floribunda	Heat+Smoke	Heat	Smoke	Autumn-Spring	1	2	0	0	18
Boronia floribunda	Heat+Smoke	Heat	Smoke	Autumn-Spring	1	3	0	0	18
Boronia floribunda	Heat+Smoke	Heat	Smoke	Autumn-Spring	1	4	0	0	18
Boronia floribunda	Heat+Smoke	Heat	Smoke	Autumn-Spring	1	5	2	2	18
Boronia floribunda	Heat+Smoke	Heat	Smoke	Autumn-Spring	1	6	5	7	18
Boronia floribunda	Heat+Smoke	Heat	Smoke	Autumn-Spring	1	7	3	10	18
Boronia floribunda	Heat+Smoke	Heat	Smoke	Autumn-Spring	1	9	0	10	18
Boronia floribunda	Heat+Smoke	Heat	Smoke	Autumn-Spring	1	10	1	11	18
Boronia floribunda	Heat+Smoke	Heat	Smoke	Autumn-Spring	1	13	2	13	18
Boronia floribunda	Heat+Smoke	Heat	Smoke	Autumn-Spring	1	14	0	13	18
Boronia floribunda	Heat+Smoke	Heat	Smoke	Autumn-Spring	2	1	0	0	17
Boronia floribunda	Heat+Smoke	Heat	Smoke	Autumn-Spring	2	2	0	0	17
Boronia floribunda	Heat+Smoke	Heat	Smoke	Autumn-Spring	2	3	0	0	17
Boronia floribunda	Heat+Smoke	Heat	Smoke	Autumn-Spring	2	4	0	0	17
Boronia floribunda	Heat+Smoke	Heat	Smoke	Autumn-Spring	2	5	5	5	17
Boronia floribunda	Heat+Smoke	Heat	Smoke	Autumn-Spring	2	6	0	5	17
Boronia floribunda	Heat+Smoke	Heat	Smoke	Autumn-Spring	2	7	0	5	17
Boronia floribunda	Heat+Smoke	Heat	Smoke	Autumn-Spring	2	9	2	7	17
Boronia floribunda	Heat+Smoke	Heat	Smoke	Autumn-Spring	2	10	0	7	17
Boronia floribunda	Heat+Smoke	Heat	Smoke	Autumn-Spring	2	13	0	7	17
Boronia floribunda	Heat+Smoke	Heat	Smoke	Autumn-Spring	2	14	0	7	17
Boronia floribunda	Heat+Smoke	Heat	Smoke	Autumn-Spring	3	1	0	0	19
Boronia floribunda	Heat+Smoke	Heat	Smoke	Autumn-Spring	3	2	0	0	19
Boronia floribunda	Heat+Smoke	Heat	Smoke	Autumn-Spring	3	3	0	0	19
Boronia floribunda	Heat+Smoke	Heat	Smoke	Autumn-Spring	3	4	1	1	19
Boronia floribunda	Heat+Smoke	Heat	Smoke	Autumn-Spring	3	5	3	4	19
Boronia floribunda	Heat+Smoke	Heat	Smoke	Autumn-Spring	3	6	0	4	19
Boronia floribunda	Heat+Smoke	Heat	Smoke	Autumn-Spring	3	7	2	6	19
Boronia floribunda	Heat+Smoke	Heat	Smoke	Autumn-Spring	3	9	3	9	19
Boronia floribunda	Heat+Smoke	Heat	Smoke	Autumn-Spring	3	10	0	9	19
Boronia floribunda	Heat+Smoke	Heat	Smoke	Autumn-Spring	3	13	1	10	19
Boronia floribunda	Heat+Smoke	Heat	Smoke	Autumn-Spring	3	14	0	10	19
Boronia floribunda	Heat+Smoke	Heat	Smoke	Autumn-Spring	4	1	0	0	13
Boronia floribunda	Heat+Smoke	Heat	Smoke	Autumn-Spring	4	2	0	0	13
Boronia floribunda	Heat+Smoke	Heat	Smoke	Autumn-Spring	4	3	0	0	13
Boronia floribunda	Heat+Smoke	Heat	Smoke	Autumn-Spring	4	4	0	0	13
Boronia floribunda	Heat+Smoke	Heat	Smoke	Autumn-Spring	4	5	3	3	13
Boronia floribunda	Heat+Smoke	Heat	Smoke	Autumn-Spring	4	6	1	4	13
Boronia floribunda	Heat+Smoke	Heat	Smoke	Autumn-Spring	4	7	0	4	13
Boronia floribunda	Heat+Smoke	Heat	Smoke	Autumn-Spring	4	9	1	5	13
Boronia floribunda	Heat+Smoke	Heat	Smoke	Autumn-Spring	4	10	0	5	13
Boronia floribunda	Heat+Smoke	Heat	Smoke	Autumn-Spring	4	13	1	6	13
Boronia floribunda	Heat+Smoke	Heat	Smoke	Autumn-Spring	4	14	1	7	13
Boronia floribunda	Heat+Smoke	Heat	Smoke	Winter	1	1	0	0	19
Boronia floribunda	Heat+Smoke	Heat	Smoke	Winter	1	2	0	0	19
Boronia floribunda	Heat+Smoke	Heat	Smoke	Winter	1	3	0	0	19
Boronia floribunda	Heat+Smoke	Heat	Smoke	Winter	1	4	0	0	19
Boronia floribunda	Heat+Smoke	Heat	Smoke	Winter	1	5	5	5	19
Boronia floribunda	Heat+Smoke	Heat	Smoke	Winter	1	6	0	5	19
Boronia floribunda	Heat+Smoke	Heat	Smoke	Winter	1	7	2	7	19
Boronia floribunda	Heat+Smoke	Heat	Smoke	Winter	1	9	1	8	19
Boronia floribunda	Heat+Smoke	Heat	Smoke	Winter	1	10	0	8	19
Boronia floribunda	Heat+Smoke	Heat	Smoke	Winter	1	13	1	9	19
Boronia floribunda	Heat+Smoke	Heat	Smoke	Winter	1	14	0	9	19
Boronia floribunda	Heat+Smoke	Heat	Smoke	Winter	2	1	0	0	20
Boronia floribunda	Heat+Smoke	Heat	Smoke	Winter	2	2	0	0	20
Boronia floribunda	Heat+Smoke	Heat	Smoke	Winter	2	3	0	0	20
Boronia floribunda	Heat+Smoke	Heat	Smoke	Winter	2	4	0	0	20
Boronia floribunda	Heat+Smoke	Heat	Smoke	Winter	2	5	0	0	20
Boronia floribunda	Heat+Smoke	Heat	Smoke	Winter	2	6	3	3	20
Boronia floribunda	Heat+Smoke	Heat	Smoke	Winter	2	7	1	4	20
Boronia floribunda	Heat+Smoke	Heat	Smoke	Winter	2	9	2	6	20
Boronia floribunda	Heat+Smoke	Heat	Smoke	Winter	2	10	0	6	20
Boronia floribunda	Heat+Smoke	Heat	Smoke	Winter	2	13	3	9	20
Boronia floribunda	Heat+Smoke	Heat	Smoke	Winter	2	14	0	9	20
Boronia floribunda	Heat+Smoke	Heat	Smoke	Winter	3	1	0	0	18
Boronia floribunda	Heat+Smoke	Heat	Smoke	Winter	3	2	0	0	18
Boronia floribunda	Heat+Smoke	Heat	Smoke	Winter	3	3	0	0	18
Boronia floribunda	Heat+Smoke	Heat	Smoke	Winter	3	4	0	0	18
Boronia floribunda	Heat+Smoke	Heat	Smoke	Winter	3	5	1	1	18
Boronia floribunda	Heat+Smoke	Heat	Smoke	Winter	3	6	0	1	18
Boronia floribunda	Heat+Smoke	Heat	Smoke	Winter	3	7	1	2	18
Boronia floribunda	Heat+Smoke	Heat	Smoke	Winter	3	9	2	4	18
Boronia floribunda	Heat+Smoke	Heat	Smoke	Winter	3	10	1	5	18
Boronia floribunda	Heat+Smoke	Heat	Smoke	Winter	3	13	2	7	18
Boronia floribunda	Heat+Smoke	Heat	Smoke	Winter	3	14	0	7	18
Boronia floribunda	Heat+Smoke	Heat	Smoke	Winter	4	1	0	0	19
Boronia floribunda	Heat+Smoke	Heat	Smoke	Winter	4	2	0	0	19
Boronia floribunda	Heat+Smoke	Heat	Smoke	Winter	4	3	0	0	19
Boronia floribunda	Heat+Smoke	Heat	Smoke	Winter	4	4	0	0	19
Boronia floribunda	Heat+Smoke	Heat	Smoke	Winter	4	5	3	3	19
Boronia floribunda	Heat+Smoke	Heat	Smoke	Winter	4	6	0	3	19
Boronia floribunda	Heat+Smoke	Heat	Smoke	Winter	4	7	1	4	19
Boronia floribunda	Heat+Smoke	Heat	Smoke	Winter	4	9	0	4	19
Boronia floribunda	Heat+Smoke	Heat	Smoke	Winter	4	10	0	4	19
Boronia floribunda	Heat+Smoke	Heat	Smoke	Winter	4	13	1	5	19
Boronia floribunda	Heat+Smoke	Heat	Smoke	Winter	4	14	0	5	19
Boronia fraseri	Control	NoHeat	NoSmoke	Summer	1	1	0	0	19
Boronia fraseri	Control	NoHeat	NoSmoke	Summer	1	2	0	0	19
Boronia fraseri	Control	NoHeat	NoSmoke	Summer	1	3	0	0	19
Boronia fraseri	Control	NoHeat	NoSmoke	Summer	1	4	0	0	19
Boronia fraseri	Control	NoHeat	NoSmoke	Summer	1	5	0	0	19
Boronia fraseri	Control	NoHeat	NoSmoke	Summer	1	6	0	0	19
Boronia fraseri	Control	NoHeat	NoSmoke	Summer	1	7	0	0	19
Boronia fraseri	Control	NoHeat	NoSmoke	Summer	1	9	0	0	19
Boronia fraseri	Control	NoHeat	NoSmoke	Summer	1	10	0	0	19
Boronia fraseri	Control	NoHeat	NoSmoke	Summer	1	13	0	0	19
Boronia fraseri	Control	NoHeat	NoSmoke	Summer	1	14	0	0	19
Boronia fraseri	Control	NoHeat	NoSmoke	Summer	2	1	0	0	19
Boronia fraseri	Control	NoHeat	NoSmoke	Summer	2	2	0	0	19
Boronia fraseri	Control	NoHeat	NoSmoke	Summer	2	3	0	0	19
Boronia fraseri	Control	NoHeat	NoSmoke	Summer	2	4	0	0	19
Boronia fraseri	Control	NoHeat	NoSmoke	Summer	2	5	0	0	19
Boronia fraseri	Control	NoHeat	NoSmoke	Summer	2	6	0	0	19
Boronia fraseri	Control	NoHeat	NoSmoke	Summer	2	7	0	0	19
Boronia fraseri	Control	NoHeat	NoSmoke	Summer	2	9	0	0	19
Boronia fraseri	Control	NoHeat	NoSmoke	Summer	2	10	0	0	19
Boronia fraseri	Control	NoHeat	NoSmoke	Summer	2	13	0	0	19
Boronia fraseri	Control	NoHeat	NoSmoke	Summer	2	14	0	0	19
Boronia fraseri	Control	NoHeat	NoSmoke	Summer	3	1	0	0	21
Boronia fraseri	Control	NoHeat	NoSmoke	Summer	3	2	0	0	21
Boronia fraseri	Control	NoHeat	NoSmoke	Summer	3	3	0	0	21
Boronia fraseri	Control	NoHeat	NoSmoke	Summer	3	4	0	0	21
Boronia fraseri	Control	NoHeat	NoSmoke	Summer	3	5	0	0	21
Boronia fraseri	Control	NoHeat	NoSmoke	Summer	3	6	0	0	21
Boronia fraseri	Control	NoHeat	NoSmoke	Summer	3	7	0	0	21
Boronia fraseri	Control	NoHeat	NoSmoke	Summer	3	9	0	0	21
Boronia fraseri	Control	NoHeat	NoSmoke	Summer	3	10	0	0	21
Boronia fraseri	Control	NoHeat	NoSmoke	Summer	3	13	0	0	21
Boronia fraseri	Control	NoHeat	NoSmoke	Summer	3	14	1	1	21
Boronia fraseri	Control	NoHeat	NoSmoke	Summer	4	1	0	0	20
Boronia fraseri	Control	NoHeat	NoSmoke	Summer	4	2	0	0	20
Boronia fraseri	Control	NoHeat	NoSmoke	Summer	4	3	0	0	20
Boronia fraseri	Control	NoHeat	NoSmoke	Summer	4	4	0	0	20
Boronia fraseri	Control	NoHeat	NoSmoke	Summer	4	5	0	0	20
Boronia fraseri	Control	NoHeat	NoSmoke	Summer	4	6	0	0	20
Boronia fraseri	Control	NoHeat	NoSmoke	Summer	4	7	0	0	20
Boronia fraseri	Control	NoHeat	NoSmoke	Summer	4	9	1	1	20
Boronia fraseri	Control	NoHeat	NoSmoke	Summer	4	10	0	1	20
Boronia fraseri	Control	NoHeat	NoSmoke	Summer	4	13	0	1	20
Boronia fraseri	Control	NoHeat	NoSmoke	Summer	4	14	0	1	20
Boronia fraseri	Control	NoHeat	NoSmoke	Autumn-Spring	1	1	0	0	20
Boronia fraseri	Control	NoHeat	NoSmoke	Autumn-Spring	1	2	0	0	20
Boronia fraseri	Control	NoHeat	NoSmoke	Autumn-Spring	1	3	0	0	20
Boronia fraseri	Control	NoHeat	NoSmoke	Autumn-Spring	1	4	0	0	20
Boronia fraseri	Control	NoHeat	NoSmoke	Autumn-Spring	1	5	0	0	20
Boronia fraseri	Control	NoHeat	NoSmoke	Autumn-Spring	1	6	0	0	20
Boronia fraseri	Control	NoHeat	NoSmoke	Autumn-Spring	1	7	0	0	20
Boronia fraseri	Control	NoHeat	NoSmoke	Autumn-Spring	1	9	0	0	20
Boronia fraseri	Control	NoHeat	NoSmoke	Autumn-Spring	1	10	0	0	20
Boronia fraseri	Control	NoHeat	NoSmoke	Autumn-Spring	1	13	0	0	20
Boronia fraseri	Control	NoHeat	NoSmoke	Autumn-Spring	1	14	0	0	20
Boronia fraseri	Control	NoHeat	NoSmoke	Autumn-Spring	2	1	0	0	19
Boronia fraseri	Control	NoHeat	NoSmoke	Autumn-Spring	2	2	0	0	19
Boronia fraseri	Control	NoHeat	NoSmoke	Autumn-Spring	2	3	0	0	19
Boronia fraseri	Control	NoHeat	NoSmoke	Autumn-Spring	2	4	0	0	19
Boronia fraseri	Control	NoHeat	NoSmoke	Autumn-Spring	2	5	0	0	19
Boronia fraseri	Control	NoHeat	NoSmoke	Autumn-Spring	2	6	0	0	19
Boronia fraseri	Control	NoHeat	NoSmoke	Autumn-Spring	2	7	0	0	19
Boronia fraseri	Control	NoHeat	NoSmoke	Autumn-Spring	2	9	0	0	19
Boronia fraseri	Control	NoHeat	NoSmoke	Autumn-Spring	2	10	0	0	19
Boronia fraseri	Control	NoHeat	NoSmoke	Autumn-Spring	2	13	0	0	19
Boronia fraseri	Control	NoHeat	NoSmoke	Autumn-Spring	2	14	0	0	19
Boronia fraseri	Control	NoHeat	NoSmoke	Autumn-Spring	3	1	0	0	19
Boronia fraseri	Control	NoHeat	NoSmoke	Autumn-Spring	3	2	0	0	19
Boronia fraseri	Control	NoHeat	NoSmoke	Autumn-Spring	3	3	0	0	19
Boronia fraseri	Control	NoHeat	NoSmoke	Autumn-Spring	3	4	0	0	19
Boronia fraseri	Control	NoHeat	NoSmoke	Autumn-Spring	3	5	0	0	19
Boronia fraseri	Control	NoHeat	NoSmoke	Autumn-Spring	3	6	0	0	19
Boronia fraseri	Control	NoHeat	NoSmoke	Autumn-Spring	3	7	0	0	19
Boronia fraseri	Control	NoHeat	NoSmoke	Autumn-Spring	3	9	0	0	19
Boronia fraseri	Control	NoHeat	NoSmoke	Autumn-Spring	3	10	0	0	19
Boronia fraseri	Control	NoHeat	NoSmoke	Autumn-Spring	3	13	0	0	19
Boronia fraseri	Control	NoHeat	NoSmoke	Autumn-Spring	3	14	0	0	19
Boronia fraseri	Control	NoHeat	NoSmoke	Autumn-Spring	4	1	0	0	20
Boronia fraseri	Control	NoHeat	NoSmoke	Autumn-Spring	4	2	0	0	20
Boronia fraseri	Control	NoHeat	NoSmoke	Autumn-Spring	4	3	0	0	20
Boronia fraseri	Control	NoHeat	NoSmoke	Autumn-Spring	4	4	0	0	20
Boronia fraseri	Control	NoHeat	NoSmoke	Autumn-Spring	4	5	0	0	20
Boronia fraseri	Control	NoHeat	NoSmoke	Autumn-Spring	4	6	0	0	20
Boronia fraseri	Control	NoHeat	NoSmoke	Autumn-Spring	4	7	0	0	20
Boronia fraseri	Control	NoHeat	NoSmoke	Autumn-Spring	4	9	0	0	20
Boronia fraseri	Control	NoHeat	NoSmoke	Autumn-Spring	4	10	0	0	20
Boronia fraseri	Control	NoHeat	NoSmoke	Autumn-Spring	4	13	0	0	20
Boronia fraseri	Control	NoHeat	NoSmoke	Autumn-Spring	4	14	0	0	20
Boronia fraseri	Control	NoHeat	NoSmoke	Winter	1	1	0	0	20
Boronia fraseri	Control	NoHeat	NoSmoke	Winter	1	2	0	0	20
Boronia fraseri	Control	NoHeat	NoSmoke	Winter	1	3	0	0	20
Boronia fraseri	Control	NoHeat	NoSmoke	Winter	1	4	0	0	20
Boronia fraseri	Control	NoHeat	NoSmoke	Winter	1	5	0	0	20
Boronia fraseri	Control	NoHeat	NoSmoke	Winter	1	6	0	0	20
Boronia fraseri	Control	NoHeat	NoSmoke	Winter	1	7	0	0	20
Boronia fraseri	Control	NoHeat	NoSmoke	Winter	1	9	0	0	20
Boronia fraseri	Control	NoHeat	NoSmoke	Winter	1	10	0	0	20
Boronia fraseri	Control	NoHeat	NoSmoke	Winter	1	13	0	0	20
Boronia fraseri	Control	NoHeat	NoSmoke	Winter	1	14	0	0	20
Boronia fraseri	Control	NoHeat	NoSmoke	Winter	2	1	0	0	19
Boronia fraseri	Control	NoHeat	NoSmoke	Winter	2	2	0	0	19
Boronia fraseri	Control	NoHeat	NoSmoke	Winter	2	3	0	0	19
Boronia fraseri	Control	NoHeat	NoSmoke	Winter	2	4	0	0	19
Boronia fraseri	Control	NoHeat	NoSmoke	Winter	2	5	0	0	19
Boronia fraseri	Control	NoHeat	NoSmoke	Winter	2	6	0	0	19
Boronia fraseri	Control	NoHeat	NoSmoke	Winter	2	7	0	0	19
Boronia fraseri	Control	NoHeat	NoSmoke	Winter	2	9	0	0	19
Boronia fraseri	Control	NoHeat	NoSmoke	Winter	2	10	0	0	19
Boronia fraseri	Control	NoHeat	NoSmoke	Winter	2	13	0	0	19
Boronia fraseri	Control	NoHeat	NoSmoke	Winter	2	14	0	0	19
Boronia fraseri	Control	NoHeat	NoSmoke	Winter	3	1	0	0	20
Boronia fraseri	Control	NoHeat	NoSmoke	Winter	3	2	0	0	20
Boronia fraseri	Control	NoHeat	NoSmoke	Winter	3	3	0	0	20
Boronia fraseri	Control	NoHeat	NoSmoke	Winter	3	4	0	0	20
Boronia fraseri	Control	NoHeat	NoSmoke	Winter	3	5	0	0	20
Boronia fraseri	Control	NoHeat	NoSmoke	Winter	3	6	0	0	20
Boronia fraseri	Control	NoHeat	NoSmoke	Winter	3	7	0	0	20
Boronia fraseri	Control	NoHeat	NoSmoke	Winter	3	9	0	0	20
Boronia fraseri	Control	NoHeat	NoSmoke	Winter	3	10	0	0	20
Boronia fraseri	Control	NoHeat	NoSmoke	Winter	3	13	0	0	20
Boronia fraseri	Control	NoHeat	NoSmoke	Winter	3	14	0	0	20
Boronia fraseri	Control	NoHeat	NoSmoke	Winter	4	1	0	0	20
Boronia fraseri	Control	NoHeat	NoSmoke	Winter	4	2	0	0	20
Boronia fraseri	Control	NoHeat	NoSmoke	Winter	4	3	0	0	20
Boronia fraseri	Control	NoHeat	NoSmoke	Winter	4	4	0	0	20
Boronia fraseri	Control	NoHeat	NoSmoke	Winter	4	5	0	0	20
Boronia fraseri	Control	NoHeat	NoSmoke	Winter	4	6	0	0	20
Boronia fraseri	Control	NoHeat	NoSmoke	Winter	4	7	0	0	20
Boronia fraseri	Control	NoHeat	NoSmoke	Winter	4	9	0	0	20
Boronia fraseri	Control	NoHeat	NoSmoke	Winter	4	10	0	0	20
Boronia fraseri	Control	NoHeat	NoSmoke	Winter	4	13	0	0	20
Boronia fraseri	Control	NoHeat	NoSmoke	Winter	4	14	0	0	20
Boronia fraseri	Heat	Heat	NoSmoke	Summer	1	1	0	0	17
Boronia fraseri	Heat	Heat	NoSmoke	Summer	1	2	0	0	17
Boronia fraseri	Heat	Heat	NoSmoke	Summer	1	3	0	0	17
Boronia fraseri	Heat	Heat	NoSmoke	Summer	1	4	0	0	17
Boronia fraseri	Heat	Heat	NoSmoke	Summer	1	5	0	0	17
Boronia fraseri	Heat	Heat	NoSmoke	Summer	1	6	1	1	17
Boronia fraseri	Heat	Heat	NoSmoke	Summer	1	7	0	1	17
Boronia fraseri	Heat	Heat	NoSmoke	Summer	1	9	0	1	17
Boronia fraseri	Heat	Heat	NoSmoke	Summer	1	10	1	2	17
Boronia fraseri	Heat	Heat	NoSmoke	Summer	1	13	1	3	17
Boronia fraseri	Heat	Heat	NoSmoke	Summer	1	14	0	3	17
Boronia fraseri	Heat	Heat	NoSmoke	Summer	2	1	0	0	14
Boronia fraseri	Heat	Heat	NoSmoke	Summer	2	2	0	0	14
Boronia fraseri	Heat	Heat	NoSmoke	Summer	2	3	0	0	14
Boronia fraseri	Heat	Heat	NoSmoke	Summer	2	4	0	0	14
Boronia fraseri	Heat	Heat	NoSmoke	Summer	2	5	0	0	14
Boronia fraseri	Heat	Heat	NoSmoke	Summer	2	6	0	0	14
Boronia fraseri	Heat	Heat	NoSmoke	Summer	2	7	0	0	14
Boronia fraseri	Heat	Heat	NoSmoke	Summer	2	9	2	2	14
Boronia fraseri	Heat	Heat	NoSmoke	Summer	2	10	0	2	14
Boronia fraseri	Heat	Heat	NoSmoke	Summer	2	13	0	2	14
Boronia fraseri	Heat	Heat	NoSmoke	Summer	2	14	0	2	14
Boronia fraseri	Heat	Heat	NoSmoke	Summer	3	1	0	0	17
Boronia fraseri	Heat	Heat	NoSmoke	Summer	3	2	0	0	17
Boronia fraseri	Heat	Heat	NoSmoke	Summer	3	3	0	0	17
Boronia fraseri	Heat	Heat	NoSmoke	Summer	3	4	1	1	17
Boronia fraseri	Heat	Heat	NoSmoke	Summer	3	5	0	1	17
Boronia fraseri	Heat	Heat	NoSmoke	Summer	3	6	0	1	17
Boronia fraseri	Heat	Heat	NoSmoke	Summer	3	7	0	1	17
Boronia fraseri	Heat	Heat	NoSmoke	Summer	3	9	0	1	17
Boronia fraseri	Heat	Heat	NoSmoke	Summer	3	10	1	2	17
Boronia fraseri	Heat	Heat	NoSmoke	Summer	3	13	1	3	17
Boronia fraseri	Heat	Heat	NoSmoke	Summer	3	14	0	3	17
Boronia fraseri	Heat	Heat	NoSmoke	Summer	4	1	0	0	17
Boronia fraseri	Heat	Heat	NoSmoke	Summer	4	2	0	0	17
Boronia fraseri	Heat	Heat	NoSmoke	Summer	4	3	0	0	17
Boronia fraseri	Heat	Heat	NoSmoke	Summer	4	4	0	0	17
Boronia fraseri	Heat	Heat	NoSmoke	Summer	4	5	0	0	17
Boronia fraseri	Heat	Heat	NoSmoke	Summer	4	6	0	0	17
Boronia fraseri	Heat	Heat	NoSmoke	Summer	4	7	0	0	17
Boronia fraseri	Heat	Heat	NoSmoke	Summer	4	9	3	3	17
Boronia fraseri	Heat	Heat	NoSmoke	Summer	4	10	0	3	17
Boronia fraseri	Heat	Heat	NoSmoke	Summer	4	13	2	5	17
Boronia fraseri	Heat	Heat	NoSmoke	Summer	4	14	0	5	17
Boronia fraseri	Heat	Heat	NoSmoke	Autumn-Spring	1	1	0	0	20
Boronia fraseri	Heat	Heat	NoSmoke	Autumn-Spring	1	2	0	0	20
Boronia fraseri	Heat	Heat	NoSmoke	Autumn-Spring	1	3	0	0	20
Boronia fraseri	Heat	Heat	NoSmoke	Autumn-Spring	1	4	0	0	20
Boronia fraseri	Heat	Heat	NoSmoke	Autumn-Spring	1	5	1	1	20
Boronia fraseri	Heat	Heat	NoSmoke	Autumn-Spring	1	6	0	1	20
Boronia fraseri	Heat	Heat	NoSmoke	Autumn-Spring	1	7	0	1	20
Boronia fraseri	Heat	Heat	NoSmoke	Autumn-Spring	1	9	0	1	20
Boronia fraseri	Heat	Heat	NoSmoke	Autumn-Spring	1	10	0	1	20
Boronia fraseri	Heat	Heat	NoSmoke	Autumn-Spring	1	13	0	1	20
Boronia fraseri	Heat	Heat	NoSmoke	Autumn-Spring	1	14	0	1	20
Boronia fraseri	Heat	Heat	NoSmoke	Autumn-Spring	2	1	0	0	18
Boronia fraseri	Heat	Heat	NoSmoke	Autumn-Spring	2	2	0	0	18
Boronia fraseri	Heat	Heat	NoSmoke	Autumn-Spring	2	3	0	0	18
Boronia fraseri	Heat	Heat	NoSmoke	Autumn-Spring	2	4	0	0	18
Boronia fraseri	Heat	Heat	NoSmoke	Autumn-Spring	2	5	0	0	18
Boronia fraseri	Heat	Heat	NoSmoke	Autumn-Spring	2	6	0	0	18
Boronia fraseri	Heat	Heat	NoSmoke	Autumn-Spring	2	7	0	0	18
Boronia fraseri	Heat	Heat	NoSmoke	Autumn-Spring	2	9	0	0	18
Boronia fraseri	Heat	Heat	NoSmoke	Autumn-Spring	2	10	0	0	18
Boronia fraseri	Heat	Heat	NoSmoke	Autumn-Spring	2	13	3	3	18
Boronia fraseri	Heat	Heat	NoSmoke	Autumn-Spring	2	14	0	3	18
Boronia fraseri	Heat	Heat	NoSmoke	Autumn-Spring	3	1	0	0	20
Boronia fraseri	Heat	Heat	NoSmoke	Autumn-Spring	3	2	0	0	20
Boronia fraseri	Heat	Heat	NoSmoke	Autumn-Spring	3	3	0	0	20
Boronia fraseri	Heat	Heat	NoSmoke	Autumn-Spring	3	4	0	0	20
Boronia fraseri	Heat	Heat	NoSmoke	Autumn-Spring	3	5	0	0	20
Boronia fraseri	Heat	Heat	NoSmoke	Autumn-Spring	3	6	0	0	20
Boronia fraseri	Heat	Heat	NoSmoke	Autumn-Spring	3	7	0	0	20
Boronia fraseri	Heat	Heat	NoSmoke	Autumn-Spring	3	9	0	0	20
Boronia fraseri	Heat	Heat	NoSmoke	Autumn-Spring	3	10	0	0	20
Boronia fraseri	Heat	Heat	NoSmoke	Autumn-Spring	3	13	1	1	20
Boronia fraseri	Heat	Heat	NoSmoke	Autumn-Spring	3	14	2	3	20
Boronia fraseri	Heat	Heat	NoSmoke	Autumn-Spring	4	1	0	0	18
Boronia fraseri	Heat	Heat	NoSmoke	Autumn-Spring	4	2	0	0	18
Boronia fraseri	Heat	Heat	NoSmoke	Autumn-Spring	4	3	0	0	18
Boronia fraseri	Heat	Heat	NoSmoke	Autumn-Spring	4	4	0	0	18
Boronia fraseri	Heat	Heat	NoSmoke	Autumn-Spring	4	5	0	0	18
Boronia fraseri	Heat	Heat	NoSmoke	Autumn-Spring	4	6	0	0	18
Boronia fraseri	Heat	Heat	NoSmoke	Autumn-Spring	4	7	0	0	18
Boronia fraseri	Heat	Heat	NoSmoke	Autumn-Spring	4	9	0	0	18
Boronia fraseri	Heat	Heat	NoSmoke	Autumn-Spring	4	10	0	0	18
Boronia fraseri	Heat	Heat	NoSmoke	Autumn-Spring	4	13	1	1	18
Boronia fraseri	Heat	Heat	NoSmoke	Autumn-Spring	4	14	0	1	18
Boronia fraseri	Heat	Heat	NoSmoke	Winter	1	1	0	0	17
Boronia fraseri	Heat	Heat	NoSmoke	Winter	1	2	0	0	17
Boronia fraseri	Heat	Heat	NoSmoke	Winter	1	3	0	0	17
Boronia fraseri	Heat	Heat	NoSmoke	Winter	1	4	0	0	17
Boronia fraseri	Heat	Heat	NoSmoke	Winter	1	5	0	0	17
Boronia fraseri	Heat	Heat	NoSmoke	Winter	1	6	0	0	17
Boronia fraseri	Heat	Heat	NoSmoke	Winter	1	7	0	0	17
Boronia fraseri	Heat	Heat	NoSmoke	Winter	1	9	0	0	17
Boronia fraseri	Heat	Heat	NoSmoke	Winter	1	10	0	0	17
Boronia fraseri	Heat	Heat	NoSmoke	Winter	1	13	0	0	17
Boronia fraseri	Heat	Heat	NoSmoke	Winter	1	14	0	0	17
Boronia fraseri	Heat	Heat	NoSmoke	Winter	2	1	0	0	19
Boronia fraseri	Heat	Heat	NoSmoke	Winter	2	2	0	0	19
Boronia fraseri	Heat	Heat	NoSmoke	Winter	2	3	0	0	19
Boronia fraseri	Heat	Heat	NoSmoke	Winter	2	4	0	0	19
Boronia fraseri	Heat	Heat	NoSmoke	Winter	2	5	0	0	19
Boronia fraseri	Heat	Heat	NoSmoke	Winter	2	6	0	0	19
Boronia fraseri	Heat	Heat	NoSmoke	Winter	2	7	0	0	19
Boronia fraseri	Heat	Heat	NoSmoke	Winter	2	9	0	0	19
Boronia fraseri	Heat	Heat	NoSmoke	Winter	2	10	0	0	19
Boronia fraseri	Heat	Heat	NoSmoke	Winter	2	13	0	0	19
Boronia fraseri	Heat	Heat	NoSmoke	Winter	2	14	0	0	19
Boronia fraseri	Heat	Heat	NoSmoke	Winter	3	1	0	0	15
Boronia fraseri	Heat	Heat	NoSmoke	Winter	3	2	0	0	15
Boronia fraseri	Heat	Heat	NoSmoke	Winter	3	3	0	0	15
Boronia fraseri	Heat	Heat	NoSmoke	Winter	3	4	0	0	15
Boronia fraseri	Heat	Heat	NoSmoke	Winter	3	5	0	0	15
Boronia fraseri	Heat	Heat	NoSmoke	Winter	3	6	0	0	15
Boronia fraseri	Heat	Heat	NoSmoke	Winter	3	7	0	0	15
Boronia fraseri	Heat	Heat	NoSmoke	Winter	3	9	0	0	15
Boronia fraseri	Heat	Heat	NoSmoke	Winter	3	10	0	0	15
Boronia fraseri	Heat	Heat	NoSmoke	Winter	3	13	0	0	15
Boronia fraseri	Heat	Heat	NoSmoke	Winter	3	14	0	0	15
Boronia fraseri	Heat	Heat	NoSmoke	Winter	4	1	0	0	19
Boronia fraseri	Heat	Heat	NoSmoke	Winter	4	2	0	0	19
Boronia fraseri	Heat	Heat	NoSmoke	Winter	4	3	0	0	19
Boronia fraseri	Heat	Heat	NoSmoke	Winter	4	4	0	0	19
Boronia fraseri	Heat	Heat	NoSmoke	Winter	4	5	0	0	19
Boronia fraseri	Heat	Heat	NoSmoke	Winter	4	6	0	0	19
Boronia fraseri	Heat	Heat	NoSmoke	Winter	4	7	0	0	19
Boronia fraseri	Heat	Heat	NoSmoke	Winter	4	9	0	0	19
Boronia fraseri	Heat	Heat	NoSmoke	Winter	4	10	0	0	19
Boronia fraseri	Heat	Heat	NoSmoke	Winter	4	13	0	0	19
Boronia fraseri	Heat	Heat	NoSmoke	Winter	4	14	0	0	19
Boronia fraseri	Smoke	NoHeat	Smoke	Summer	1	1	0	0	20
Boronia fraseri	Smoke	NoHeat	Smoke	Summer	1	2	0	0	20
Boronia fraseri	Smoke	NoHeat	Smoke	Summer	1	3	0	0	20
Boronia fraseri	Smoke	NoHeat	Smoke	Summer	1	4	0	0	20
Boronia fraseri	Smoke	NoHeat	Smoke	Summer	1	5	0	0	20
Boronia fraseri	Smoke	NoHeat	Smoke	Summer	1	6	0	0	20
Boronia fraseri	Smoke	NoHeat	Smoke	Summer	1	7	0	0	20
Boronia fraseri	Smoke	NoHeat	Smoke	Summer	1	9	0	0	20
Boronia fraseri	Smoke	NoHeat	Smoke	Summer	1	10	0	0	20
Boronia fraseri	Smoke	NoHeat	Smoke	Summer	1	13	0	0	20
Boronia fraseri	Smoke	NoHeat	Smoke	Summer	1	14	0	0	20
Boronia fraseri	Smoke	NoHeat	Smoke	Summer	2	1	0	0	19
Boronia fraseri	Smoke	NoHeat	Smoke	Summer	2	2	0	0	19
Boronia fraseri	Smoke	NoHeat	Smoke	Summer	2	3	0	0	19
Boronia fraseri	Smoke	NoHeat	Smoke	Summer	2	4	0	0	19
Boronia fraseri	Smoke	NoHeat	Smoke	Summer	2	5	0	0	19
Boronia fraseri	Smoke	NoHeat	Smoke	Summer	2	6	0	0	19
Boronia fraseri	Smoke	NoHeat	Smoke	Summer	2	7	0	0	19
Boronia fraseri	Smoke	NoHeat	Smoke	Summer	2	9	0	0	19
Boronia fraseri	Smoke	NoHeat	Smoke	Summer	2	10	0	0	19
Boronia fraseri	Smoke	NoHeat	Smoke	Summer	2	13	1	1	19
Boronia fraseri	Smoke	NoHeat	Smoke	Summer	2	14	0	1	19
Boronia fraseri	Smoke	NoHeat	Smoke	Summer	3	1	0	0	17
Boronia fraseri	Smoke	NoHeat	Smoke	Summer	3	2	0	0	17
Boronia fraseri	Smoke	NoHeat	Smoke	Summer	3	3	0	0	17
Boronia fraseri	Smoke	NoHeat	Smoke	Summer	3	4	0	0	17
Boronia fraseri	Smoke	NoHeat	Smoke	Summer	3	5	0	0	17
Boronia fraseri	Smoke	NoHeat	Smoke	Summer	3	6	0	0	17
Boronia fraseri	Smoke	NoHeat	Smoke	Summer	3	7	0	0	17
Boronia fraseri	Smoke	NoHeat	Smoke	Summer	3	9	0	0	17
Boronia fraseri	Smoke	NoHeat	Smoke	Summer	3	10	0	0	17
Boronia fraseri	Smoke	NoHeat	Smoke	Summer	3	13	0	0	17
Boronia fraseri	Smoke	NoHeat	Smoke	Summer	3	14	0	0	17
Boronia fraseri	Smoke	NoHeat	Smoke	Summer	4	1	0	0	19
Boronia fraseri	Smoke	NoHeat	Smoke	Summer	4	2	0	0	19
Boronia fraseri	Smoke	NoHeat	Smoke	Summer	4	3	0	0	19
Boronia fraseri	Smoke	NoHeat	Smoke	Summer	4	4	0	0	19
Boronia fraseri	Smoke	NoHeat	Smoke	Summer	4	5	0	0	19
Boronia fraseri	Smoke	NoHeat	Smoke	Summer	4	6	0	0	19
Boronia fraseri	Smoke	NoHeat	Smoke	Summer	4	7	0	0	19
Boronia fraseri	Smoke	NoHeat	Smoke	Summer	4	9	0	0	19
Boronia fraseri	Smoke	NoHeat	Smoke	Summer	4	10	0	0	19
Boronia fraseri	Smoke	NoHeat	Smoke	Summer	4	13	0	0	19
Boronia fraseri	Smoke	NoHeat	Smoke	Summer	4	14	0	0	19
Boronia fraseri	Smoke	NoHeat	Smoke	Autumn-Spring	1	1	0	0	19
Boronia fraseri	Smoke	NoHeat	Smoke	Autumn-Spring	1	2	0	0	19
Boronia fraseri	Smoke	NoHeat	Smoke	Autumn-Spring	1	3	0	0	19
Boronia fraseri	Smoke	NoHeat	Smoke	Autumn-Spring	1	4	0	0	19
Boronia fraseri	Smoke	NoHeat	Smoke	Autumn-Spring	1	5	0	0	19
Boronia fraseri	Smoke	NoHeat	Smoke	Autumn-Spring	1	6	0	0	19
Boronia fraseri	Smoke	NoHeat	Smoke	Autumn-Spring	1	7	0	0	19
Boronia fraseri	Smoke	NoHeat	Smoke	Autumn-Spring	1	9	0	0	19
Boronia fraseri	Smoke	NoHeat	Smoke	Autumn-Spring	1	10	0	0	19
Boronia fraseri	Smoke	NoHeat	Smoke	Autumn-Spring	1	13	0	0	19
Boronia fraseri	Smoke	NoHeat	Smoke	Autumn-Spring	1	14	0	0	19
Boronia fraseri	Smoke	NoHeat	Smoke	Autumn-Spring	2	1	0	0	19
Boronia fraseri	Smoke	NoHeat	Smoke	Autumn-Spring	2	2	0	0	19
Boronia fraseri	Smoke	NoHeat	Smoke	Autumn-Spring	2	3	0	0	19
Boronia fraseri	Smoke	NoHeat	Smoke	Autumn-Spring	2	4	0	0	19
Boronia fraseri	Smoke	NoHeat	Smoke	Autumn-Spring	2	5	0	0	19
Boronia fraseri	Smoke	NoHeat	Smoke	Autumn-Spring	2	6	0	0	19
Boronia fraseri	Smoke	NoHeat	Smoke	Autumn-Spring	2	7	0	0	19
Boronia fraseri	Smoke	NoHeat	Smoke	Autumn-Spring	2	9	0	0	19
Boronia fraseri	Smoke	NoHeat	Smoke	Autumn-Spring	2	10	0	0	19
Boronia fraseri	Smoke	NoHeat	Smoke	Autumn-Spring	2	13	0	0	19
Boronia fraseri	Smoke	NoHeat	Smoke	Autumn-Spring	2	14	0	0	19
Boronia fraseri	Smoke	NoHeat	Smoke	Autumn-Spring	3	1	0	0	17
Boronia fraseri	Smoke	NoHeat	Smoke	Autumn-Spring	3	2	0	0	17
Boronia fraseri	Smoke	NoHeat	Smoke	Autumn-Spring	3	3	0	0	17
Boronia fraseri	Smoke	NoHeat	Smoke	Autumn-Spring	3	4	0	0	17
Boronia fraseri	Smoke	NoHeat	Smoke	Autumn-Spring	3	5	0	0	17
Boronia fraseri	Smoke	NoHeat	Smoke	Autumn-Spring	3	6	0	0	17
Boronia fraseri	Smoke	NoHeat	Smoke	Autumn-Spring	3	7	0	0	17
Boronia fraseri	Smoke	NoHeat	Smoke	Autumn-Spring	3	9	0	0	17
Boronia fraseri	Smoke	NoHeat	Smoke	Autumn-Spring	3	10	0	0	17
Boronia fraseri	Smoke	NoHeat	Smoke	Autumn-Spring	3	13	1	1	17
Boronia fraseri	Smoke	NoHeat	Smoke	Autumn-Spring	3	14	0	1	17
Boronia fraseri	Smoke	NoHeat	Smoke	Autumn-Spring	4	1	0	0	20
Boronia fraseri	Smoke	NoHeat	Smoke	Autumn-Spring	4	2	0	0	20
Boronia fraseri	Smoke	NoHeat	Smoke	Autumn-Spring	4	3	0	0	20
Boronia fraseri	Smoke	NoHeat	Smoke	Autumn-Spring	4	4	0	0	20
Boronia fraseri	Smoke	NoHeat	Smoke	Autumn-Spring	4	5	0	0	20
Boronia fraseri	Smoke	NoHeat	Smoke	Autumn-Spring	4	6	0	0	20
Boronia fraseri	Smoke	NoHeat	Smoke	Autumn-Spring	4	7	0	0	20
Boronia fraseri	Smoke	NoHeat	Smoke	Autumn-Spring	4	9	0	0	20
Boronia fraseri	Smoke	NoHeat	Smoke	Autumn-Spring	4	10	0	0	20
Boronia fraseri	Smoke	NoHeat	Smoke	Autumn-Spring	4	13	0	0	20
Boronia fraseri	Smoke	NoHeat	Smoke	Autumn-Spring	4	14	0	0	20
Boronia fraseri	Smoke	NoHeat	Smoke	Winter	1	1	0	0	19
Boronia fraseri	Smoke	NoHeat	Smoke	Winter	1	2	0	0	19
Boronia fraseri	Smoke	NoHeat	Smoke	Winter	1	3	0	0	19
Boronia fraseri	Smoke	NoHeat	Smoke	Winter	1	4	0	0	19
Boronia fraseri	Smoke	NoHeat	Smoke	Winter	1	5	0	0	19
Boronia fraseri	Smoke	NoHeat	Smoke	Winter	1	6	0	0	19
Boronia fraseri	Smoke	NoHeat	Smoke	Winter	1	7	0	0	19
Boronia fraseri	Smoke	NoHeat	Smoke	Winter	1	9	0	0	19
Boronia fraseri	Smoke	NoHeat	Smoke	Winter	1	10	0	0	19
Boronia fraseri	Smoke	NoHeat	Smoke	Winter	1	13	0	0	19
Boronia fraseri	Smoke	NoHeat	Smoke	Winter	1	14	0	0	19
Boronia fraseri	Smoke	NoHeat	Smoke	Winter	2	1	0	0	20
Boronia fraseri	Smoke	NoHeat	Smoke	Winter	2	2	0	0	20
Boronia fraseri	Smoke	NoHeat	Smoke	Winter	2	3	0	0	20
Boronia fraseri	Smoke	NoHeat	Smoke	Winter	2	4	0	0	20
Boronia fraseri	Smoke	NoHeat	Smoke	Winter	2	5	0	0	20
Boronia fraseri	Smoke	NoHeat	Smoke	Winter	2	6	0	0	20
Boronia fraseri	Smoke	NoHeat	Smoke	Winter	2	7	0	0	20
Boronia fraseri	Smoke	NoHeat	Smoke	Winter	2	9	0	0	20
Boronia fraseri	Smoke	NoHeat	Smoke	Winter	2	10	0	0	20
Boronia fraseri	Smoke	NoHeat	Smoke	Winter	2	13	0	0	20
Boronia fraseri	Smoke	NoHeat	Smoke	Winter	2	14	0	0	20
Boronia fraseri	Smoke	NoHeat	Smoke	Winter	3	1	0	0	19
Boronia fraseri	Smoke	NoHeat	Smoke	Winter	3	2	0	0	19
Boronia fraseri	Smoke	NoHeat	Smoke	Winter	3	3	0	0	19
Boronia fraseri	Smoke	NoHeat	Smoke	Winter	3	4	0	0	19
Boronia fraseri	Smoke	NoHeat	Smoke	Winter	3	5	0	0	19
Boronia fraseri	Smoke	NoHeat	Smoke	Winter	3	6	0	0	19
Boronia fraseri	Smoke	NoHeat	Smoke	Winter	3	7	0	0	19
Boronia fraseri	Smoke	NoHeat	Smoke	Winter	3	9	0	0	19
Boronia fraseri	Smoke	NoHeat	Smoke	Winter	3	10	0	0	19
Boronia fraseri	Smoke	NoHeat	Smoke	Winter	3	13	0	0	19
Boronia fraseri	Smoke	NoHeat	Smoke	Winter	3	14	0	0	19
Boronia fraseri	Smoke	NoHeat	Smoke	Winter	4	1	0	0	19
Boronia fraseri	Smoke	NoHeat	Smoke	Winter	4	2	0	0	19
Boronia fraseri	Smoke	NoHeat	Smoke	Winter	4	3	0	0	19
Boronia fraseri	Smoke	NoHeat	Smoke	Winter	4	4	0	0	19
Boronia fraseri	Smoke	NoHeat	Smoke	Winter	4	5	0	0	19
Boronia fraseri	Smoke	NoHeat	Smoke	Winter	4	6	0	0	19
Boronia fraseri	Smoke	NoHeat	Smoke	Winter	4	7	0	0	19
Boronia fraseri	Smoke	NoHeat	Smoke	Winter	4	9	0	0	19
Boronia fraseri	Smoke	NoHeat	Smoke	Winter	4	10	0	0	19
Boronia fraseri	Smoke	NoHeat	Smoke	Winter	4	13	0	0	19
Boronia fraseri	Smoke	NoHeat	Smoke	Winter	4	14	0	0	19
Boronia fraseri	Heat+Smoke	Heat	Smoke	Summer	1	1	0	0	19
Boronia fraseri	Heat+Smoke	Heat	Smoke	Summer	1	2	0	0	19
Boronia fraseri	Heat+Smoke	Heat	Smoke	Summer	1	3	0	0	19
Boronia fraseri	Heat+Smoke	Heat	Smoke	Summer	1	4	0	0	19
Boronia fraseri	Heat+Smoke	Heat	Smoke	Summer	1	5	3	3	19
Boronia fraseri	Heat+Smoke	Heat	Smoke	Summer	1	6	0	3	19
Boronia fraseri	Heat+Smoke	Heat	Smoke	Summer	1	7	2	5	19
Boronia fraseri	Heat+Smoke	Heat	Smoke	Summer	1	9	1	6	19
Boronia fraseri	Heat+Smoke	Heat	Smoke	Summer	1	10	1	7	19
Boronia fraseri	Heat+Smoke	Heat	Smoke	Summer	1	13	1	8	19
Boronia fraseri	Heat+Smoke	Heat	Smoke	Summer	1	14	0	8	19
Boronia fraseri	Heat+Smoke	Heat	Smoke	Summer	2	1	0	0	18
Boronia fraseri	Heat+Smoke	Heat	Smoke	Summer	2	2	0	0	18
Boronia fraseri	Heat+Smoke	Heat	Smoke	Summer	2	3	0	0	18
Boronia fraseri	Heat+Smoke	Heat	Smoke	Summer	2	4	1	1	18
Boronia fraseri	Heat+Smoke	Heat	Smoke	Summer	2	5	0	1	18
Boronia fraseri	Heat+Smoke	Heat	Smoke	Summer	2	6	0	1	18
Boronia fraseri	Heat+Smoke	Heat	Smoke	Summer	2	7	1	2	18
Boronia fraseri	Heat+Smoke	Heat	Smoke	Summer	2	9	1	3	18
Boronia fraseri	Heat+Smoke	Heat	Smoke	Summer	2	10	0	3	18
Boronia fraseri	Heat+Smoke	Heat	Smoke	Summer	2	13	1	4	18
Boronia fraseri	Heat+Smoke	Heat	Smoke	Summer	2	14	0	4	18
Boronia fraseri	Heat+Smoke	Heat	Smoke	Summer	3	1	0	0	12
Boronia fraseri	Heat+Smoke	Heat	Smoke	Summer	3	2	0	0	12
Boronia fraseri	Heat+Smoke	Heat	Smoke	Summer	3	3	0	0	12
Boronia fraseri	Heat+Smoke	Heat	Smoke	Summer	3	4	0	0	12
Boronia fraseri	Heat+Smoke	Heat	Smoke	Summer	3	5	0	0	12
Boronia fraseri	Heat+Smoke	Heat	Smoke	Summer	3	6	1	1	12
Boronia fraseri	Heat+Smoke	Heat	Smoke	Summer	3	7	2	3	12
Boronia fraseri	Heat+Smoke	Heat	Smoke	Summer	3	9	0	3	12
Boronia fraseri	Heat+Smoke	Heat	Smoke	Summer	3	10	0	3	12
Boronia fraseri	Heat+Smoke	Heat	Smoke	Summer	3	13	0	3	12
Boronia fraseri	Heat+Smoke	Heat	Smoke	Summer	3	14	0	3	12
Boronia fraseri	Heat+Smoke	Heat	Smoke	Summer	4	1	0	0	17
Boronia fraseri	Heat+Smoke	Heat	Smoke	Summer	4	2	0	0	17
Boronia fraseri	Heat+Smoke	Heat	Smoke	Summer	4	3	0	0	17
Boronia fraseri	Heat+Smoke	Heat	Smoke	Summer	4	4	0	0	17
Boronia fraseri	Heat+Smoke	Heat	Smoke	Summer	4	5	0	0	17
Boronia fraseri	Heat+Smoke	Heat	Smoke	Summer	4	6	2	2	17
Boronia fraseri	Heat+Smoke	Heat	Smoke	Summer	4	7	2	4	17
Boronia fraseri	Heat+Smoke	Heat	Smoke	Summer	4	9	1	5	17
Boronia fraseri	Heat+Smoke	Heat	Smoke	Summer	4	10	0	5	17
Boronia fraseri	Heat+Smoke	Heat	Smoke	Summer	4	13	0	5	17
Boronia fraseri	Heat+Smoke	Heat	Smoke	Summer	4	14	0	5	17
Boronia fraseri	Heat+Smoke	Heat	Smoke	Autumn-Spring	1	1	0	0	17
Boronia fraseri	Heat+Smoke	Heat	Smoke	Autumn-Spring	1	2	0	0	17
Boronia fraseri	Heat+Smoke	Heat	Smoke	Autumn-Spring	1	3	0	0	17
Boronia fraseri	Heat+Smoke	Heat	Smoke	Autumn-Spring	1	4	0	0	17
Boronia fraseri	Heat+Smoke	Heat	Smoke	Autumn-Spring	1	5	0	0	17
Boronia fraseri	Heat+Smoke	Heat	Smoke	Autumn-Spring	1	6	0	0	17
Boronia fraseri	Heat+Smoke	Heat	Smoke	Autumn-Spring	1	7	0	0	17
Boronia fraseri	Heat+Smoke	Heat	Smoke	Autumn-Spring	1	9	1	1	17
Boronia fraseri	Heat+Smoke	Heat	Smoke	Autumn-Spring	1	10	0	1	17
Boronia fraseri	Heat+Smoke	Heat	Smoke	Autumn-Spring	1	13	2	3	17
Boronia fraseri	Heat+Smoke	Heat	Smoke	Autumn-Spring	1	14	0	3	17
Boronia fraseri	Heat+Smoke	Heat	Smoke	Autumn-Spring	2	1	0	0	19
Boronia fraseri	Heat+Smoke	Heat	Smoke	Autumn-Spring	2	2	0	0	19
Boronia fraseri	Heat+Smoke	Heat	Smoke	Autumn-Spring	2	3	0	0	19
Boronia fraseri	Heat+Smoke	Heat	Smoke	Autumn-Spring	2	4	0	0	19
Boronia fraseri	Heat+Smoke	Heat	Smoke	Autumn-Spring	2	5	0	0	19
Boronia fraseri	Heat+Smoke	Heat	Smoke	Autumn-Spring	2	6	2	2	19
Boronia fraseri	Heat+Smoke	Heat	Smoke	Autumn-Spring	2	7	0	2	19
Boronia fraseri	Heat+Smoke	Heat	Smoke	Autumn-Spring	2	9	0	2	19
Boronia fraseri	Heat+Smoke	Heat	Smoke	Autumn-Spring	2	10	0	2	19
Boronia fraseri	Heat+Smoke	Heat	Smoke	Autumn-Spring	2	13	2	4	19
Boronia fraseri	Heat+Smoke	Heat	Smoke	Autumn-Spring	2	14	0	4	19
Boronia fraseri	Heat+Smoke	Heat	Smoke	Autumn-Spring	3	1	0	0	19
Boronia fraseri	Heat+Smoke	Heat	Smoke	Autumn-Spring	3	2	0	0	19
Boronia fraseri	Heat+Smoke	Heat	Smoke	Autumn-Spring	3	3	0	0	19
Boronia fraseri	Heat+Smoke	Heat	Smoke	Autumn-Spring	3	4	0	0	19
Boronia fraseri	Heat+Smoke	Heat	Smoke	Autumn-Spring	3	5	0	0	19
Boronia fraseri	Heat+Smoke	Heat	Smoke	Autumn-Spring	3	6	1	1	19
Boronia fraseri	Heat+Smoke	Heat	Smoke	Autumn-Spring	3	7	0	1	19
Boronia fraseri	Heat+Smoke	Heat	Smoke	Autumn-Spring	3	9	0	1	19
Boronia fraseri	Heat+Smoke	Heat	Smoke	Autumn-Spring	3	10	1	2	19
Boronia fraseri	Heat+Smoke	Heat	Smoke	Autumn-Spring	3	13	2	4	19
Boronia fraseri	Heat+Smoke	Heat	Smoke	Autumn-Spring	3	14	1	5	19
Boronia fraseri	Heat+Smoke	Heat	Smoke	Autumn-Spring	4	1	0	0	16
Boronia fraseri	Heat+Smoke	Heat	Smoke	Autumn-Spring	4	2	0	0	16
Boronia fraseri	Heat+Smoke	Heat	Smoke	Autumn-Spring	4	3	0	0	16
Boronia fraseri	Heat+Smoke	Heat	Smoke	Autumn-Spring	4	4	0	0	16
Boronia fraseri	Heat+Smoke	Heat	Smoke	Autumn-Spring	4	5	2	2	16
Boronia fraseri	Heat+Smoke	Heat	Smoke	Autumn-Spring	4	6	0	2	16
Boronia fraseri	Heat+Smoke	Heat	Smoke	Autumn-Spring	4	7	0	2	16
Boronia fraseri	Heat+Smoke	Heat	Smoke	Autumn-Spring	4	9	0	2	16
Boronia fraseri	Heat+Smoke	Heat	Smoke	Autumn-Spring	4	10	0	2	16
Boronia fraseri	Heat+Smoke	Heat	Smoke	Autumn-Spring	4	13	1	3	16
Boronia fraseri	Heat+Smoke	Heat	Smoke	Autumn-Spring	4	14	1	4	16
Boronia fraseri	Heat+Smoke	Heat	Smoke	Winter	1	1	0	0	19
Boronia fraseri	Heat+Smoke	Heat	Smoke	Winter	1	2	0	0	19
Boronia fraseri	Heat+Smoke	Heat	Smoke	Winter	1	3	0	0	19
Boronia fraseri	Heat+Smoke	Heat	Smoke	Winter	1	4	0	0	19
Boronia fraseri	Heat+Smoke	Heat	Smoke	Winter	1	5	0	0	19
Boronia fraseri	Heat+Smoke	Heat	Smoke	Winter	1	6	0	0	19
Boronia fraseri	Heat+Smoke	Heat	Smoke	Winter	1	7	0	0	19
Boronia fraseri	Heat+Smoke	Heat	Smoke	Winter	1	9	0	0	19
Boronia fraseri	Heat+Smoke	Heat	Smoke	Winter	1	10	0	0	19
Boronia fraseri	Heat+Smoke	Heat	Smoke	Winter	1	13	1	1	19
Boronia fraseri	Heat+Smoke	Heat	Smoke	Winter	1	14	0	1	19
Boronia fraseri	Heat+Smoke	Heat	Smoke	Winter	2	1	0	0	20
Boronia fraseri	Heat+Smoke	Heat	Smoke	Winter	2	2	0	0	20
Boronia fraseri	Heat+Smoke	Heat	Smoke	Winter	2	3	0	0	20
Boronia fraseri	Heat+Smoke	Heat	Smoke	Winter	2	4	0	0	20
Boronia fraseri	Heat+Smoke	Heat	Smoke	Winter	2	5	0	0	20
Boronia fraseri	Heat+Smoke	Heat	Smoke	Winter	2	6	0	0	20
Boronia fraseri	Heat+Smoke	Heat	Smoke	Winter	2	7	0	0	20
Boronia fraseri	Heat+Smoke	Heat	Smoke	Winter	2	9	0	0	20
Boronia fraseri	Heat+Smoke	Heat	Smoke	Winter	2	10	0	0	20
Boronia fraseri	Heat+Smoke	Heat	Smoke	Winter	2	13	0	0	20
Boronia fraseri	Heat+Smoke	Heat	Smoke	Winter	2	14	0	0	20
Boronia fraseri	Heat+Smoke	Heat	Smoke	Winter	3	1	0	0	17
Boronia fraseri	Heat+Smoke	Heat	Smoke	Winter	3	2	0	0	17
Boronia fraseri	Heat+Smoke	Heat	Smoke	Winter	3	3	0	0	17
Boronia fraseri	Heat+Smoke	Heat	Smoke	Winter	3	4	0	0	17
Boronia fraseri	Heat+Smoke	Heat	Smoke	Winter	3	5	0	0	17
Boronia fraseri	Heat+Smoke	Heat	Smoke	Winter	3	6	2	2	17
Boronia fraseri	Heat+Smoke	Heat	Smoke	Winter	3	7	0	2	17
Boronia fraseri	Heat+Smoke	Heat	Smoke	Winter	3	9	0	2	17
Boronia fraseri	Heat+Smoke	Heat	Smoke	Winter	3	10	0	2	17
Boronia fraseri	Heat+Smoke	Heat	Smoke	Winter	3	13	0	2	17
Boronia fraseri	Heat+Smoke	Heat	Smoke	Winter	3	14	0	2	17
Boronia fraseri	Heat+Smoke	Heat	Smoke	Winter	4	1	0	0	20
Boronia fraseri	Heat+Smoke	Heat	Smoke	Winter	4	2	0	0	20
Boronia fraseri	Heat+Smoke	Heat	Smoke	Winter	4	3	0	0	20
Boronia fraseri	Heat+Smoke	Heat	Smoke	Winter	4	4	0	0	20
Boronia fraseri	Heat+Smoke	Heat	Smoke	Winter	4	5	0	0	20
Boronia fraseri	Heat+Smoke	Heat	Smoke	Winter	4	6	0	0	20
Boronia fraseri	Heat+Smoke	Heat	Smoke	Winter	4	7	0	0	20
Boronia fraseri	Heat+Smoke	Heat	Smoke	Winter	4	9	0	0	20
Boronia fraseri	Heat+Smoke	Heat	Smoke	Winter	4	10	0	0	20
Boronia fraseri	Heat+Smoke	Heat	Smoke	Winter	4	13	1	1	20
Boronia fraseri	Heat+Smoke	Heat	Smoke	Winter	4	14	1	2	20
Boronia ledifolia	Control	NoHeat	NoSmoke	Summer	1	1	0	0	23
Boronia ledifolia	Control	NoHeat	NoSmoke	Summer	1	2	0	0	23
Boronia ledifolia	Control	NoHeat	NoSmoke	Summer	1	3	0	0	23
Boronia ledifolia	Control	NoHeat	NoSmoke	Summer	1	4	0	0	23
Boronia ledifolia	Control	NoHeat	NoSmoke	Summer	1	5	0	0	23
Boronia ledifolia	Control	NoHeat	NoSmoke	Summer	1	6	0	0	23
Boronia ledifolia	Control	NoHeat	NoSmoke	Summer	1	7	0	0	23
Boronia ledifolia	Control	NoHeat	NoSmoke	Summer	1	9	0	0	23
Boronia ledifolia	Control	NoHeat	NoSmoke	Summer	1	10	0	0	23
Boronia ledifolia	Control	NoHeat	NoSmoke	Summer	1	13	0	0	23
Boronia ledifolia	Control	NoHeat	NoSmoke	Summer	1	14	0	0	23
Boronia ledifolia	Control	NoHeat	NoSmoke	Summer	2	1	0	0	25
Boronia ledifolia	Control	NoHeat	NoSmoke	Summer	2	2	0	0	25
Boronia ledifolia	Control	NoHeat	NoSmoke	Summer	2	3	0	0	25
Boronia ledifolia	Control	NoHeat	NoSmoke	Summer	2	4	1	1	25
Boronia ledifolia	Control	NoHeat	NoSmoke	Summer	2	5	0	1	25
Boronia ledifolia	Control	NoHeat	NoSmoke	Summer	2	6	0	1	25
Boronia ledifolia	Control	NoHeat	NoSmoke	Summer	2	7	0	1	25
Boronia ledifolia	Control	NoHeat	NoSmoke	Summer	2	9	0	1	25
Boronia ledifolia	Control	NoHeat	NoSmoke	Summer	2	10	0	1	25
Boronia ledifolia	Control	NoHeat	NoSmoke	Summer	2	13	0	1	25
Boronia ledifolia	Control	NoHeat	NoSmoke	Summer	2	14	0	1	25
Boronia ledifolia	Control	NoHeat	NoSmoke	Summer	3	1	0	0	22
Boronia ledifolia	Control	NoHeat	NoSmoke	Summer	3	2	0	0	22
Boronia ledifolia	Control	NoHeat	NoSmoke	Summer	3	3	0	0	22
Boronia ledifolia	Control	NoHeat	NoSmoke	Summer	3	4	0	0	22
Boronia ledifolia	Control	NoHeat	NoSmoke	Summer	3	5	0	0	22
Boronia ledifolia	Control	NoHeat	NoSmoke	Summer	3	6	0	0	22
Boronia ledifolia	Control	NoHeat	NoSmoke	Summer	3	7	0	0	22
Boronia ledifolia	Control	NoHeat	NoSmoke	Summer	3	9	0	0	22
Boronia ledifolia	Control	NoHeat	NoSmoke	Summer	3	10	0	0	22
Boronia ledifolia	Control	NoHeat	NoSmoke	Summer	3	13	0	0	22
Boronia ledifolia	Control	NoHeat	NoSmoke	Summer	3	14	0	0	22
Boronia ledifolia	Control	NoHeat	NoSmoke	Summer	4	1	0	0	23
Boronia ledifolia	Control	NoHeat	NoSmoke	Summer	4	2	0	0	23
Boronia ledifolia	Control	NoHeat	NoSmoke	Summer	4	3	0	0	23
Boronia ledifolia	Control	NoHeat	NoSmoke	Summer	4	4	0	0	23
Boronia ledifolia	Control	NoHeat	NoSmoke	Summer	4	5	0	0	23
Boronia ledifolia	Control	NoHeat	NoSmoke	Summer	4	6	0	0	23
Boronia ledifolia	Control	NoHeat	NoSmoke	Summer	4	7	0	0	23
Boronia ledifolia	Control	NoHeat	NoSmoke	Summer	4	9	0	0	23
Boronia ledifolia	Control	NoHeat	NoSmoke	Summer	4	10	0	0	23
Boronia ledifolia	Control	NoHeat	NoSmoke	Summer	4	13	0	0	23
Boronia ledifolia	Control	NoHeat	NoSmoke	Summer	4	14	0	0	23
Boronia ledifolia	Control	NoHeat	NoSmoke	Autumn-Spring	1	1	0	0	21
Boronia ledifolia	Control	NoHeat	NoSmoke	Autumn-Spring	1	2	0	0	21
Boronia ledifolia	Control	NoHeat	NoSmoke	Autumn-Spring	1	3	0	0	21
Boronia ledifolia	Control	NoHeat	NoSmoke	Autumn-Spring	1	4	0	0	21
Boronia ledifolia	Control	NoHeat	NoSmoke	Autumn-Spring	1	5	0	0	21
Boronia ledifolia	Control	NoHeat	NoSmoke	Autumn-Spring	1	6	0	0	21
Boronia ledifolia	Control	NoHeat	NoSmoke	Autumn-Spring	1	7	0	0	21
Boronia ledifolia	Control	NoHeat	NoSmoke	Autumn-Spring	1	9	0	0	21
Boronia ledifolia	Control	NoHeat	NoSmoke	Autumn-Spring	1	10	0	0	21
Boronia ledifolia	Control	NoHeat	NoSmoke	Autumn-Spring	1	13	0	0	21
Boronia ledifolia	Control	NoHeat	NoSmoke	Autumn-Spring	1	14	0	0	21
Boronia ledifolia	Control	NoHeat	NoSmoke	Autumn-Spring	2	1	0	0	24
Boronia ledifolia	Control	NoHeat	NoSmoke	Autumn-Spring	2	2	0	0	24
Boronia ledifolia	Control	NoHeat	NoSmoke	Autumn-Spring	2	3	0	0	24
Boronia ledifolia	Control	NoHeat	NoSmoke	Autumn-Spring	2	4	0	0	24
Boronia ledifolia	Control	NoHeat	NoSmoke	Autumn-Spring	2	5	0	0	24
Boronia ledifolia	Control	NoHeat	NoSmoke	Autumn-Spring	2	6	0	0	24
Boronia ledifolia	Control	NoHeat	NoSmoke	Autumn-Spring	2	7	0	0	24
Boronia ledifolia	Control	NoHeat	NoSmoke	Autumn-Spring	2	9	0	0	24
Boronia ledifolia	Control	NoHeat	NoSmoke	Autumn-Spring	2	10	0	0	24
Boronia ledifolia	Control	NoHeat	NoSmoke	Autumn-Spring	2	13	0	0	24
Boronia ledifolia	Control	NoHeat	NoSmoke	Autumn-Spring	2	14	0	0	24
Boronia ledifolia	Control	NoHeat	NoSmoke	Autumn-Spring	3	1	0	0	21
Boronia ledifolia	Control	NoHeat	NoSmoke	Autumn-Spring	3	2	0	0	21
Boronia ledifolia	Control	NoHeat	NoSmoke	Autumn-Spring	3	3	0	0	21
Boronia ledifolia	Control	NoHeat	NoSmoke	Autumn-Spring	3	4	0	0	21
Boronia ledifolia	Control	NoHeat	NoSmoke	Autumn-Spring	3	5	0	0	21
Boronia ledifolia	Control	NoHeat	NoSmoke	Autumn-Spring	3	6	0	0	21
Boronia ledifolia	Control	NoHeat	NoSmoke	Autumn-Spring	3	7	0	0	21
Boronia ledifolia	Control	NoHeat	NoSmoke	Autumn-Spring	3	9	0	0	21
Boronia ledifolia	Control	NoHeat	NoSmoke	Autumn-Spring	3	10	0	0	21
Boronia ledifolia	Control	NoHeat	NoSmoke	Autumn-Spring	3	13	0	0	21
Boronia ledifolia	Control	NoHeat	NoSmoke	Autumn-Spring	3	14	0	0	21
Boronia ledifolia	Control	NoHeat	NoSmoke	Autumn-Spring	4	1	0	0	22
Boronia ledifolia	Control	NoHeat	NoSmoke	Autumn-Spring	4	2	0	0	22
Boronia ledifolia	Control	NoHeat	NoSmoke	Autumn-Spring	4	3	0	0	22
Boronia ledifolia	Control	NoHeat	NoSmoke	Autumn-Spring	4	4	0	0	22
Boronia ledifolia	Control	NoHeat	NoSmoke	Autumn-Spring	4	5	0	0	22
Boronia ledifolia	Control	NoHeat	NoSmoke	Autumn-Spring	4	6	0	0	22
Boronia ledifolia	Control	NoHeat	NoSmoke	Autumn-Spring	4	7	0	0	22
Boronia ledifolia	Control	NoHeat	NoSmoke	Autumn-Spring	4	9	0	0	22
Boronia ledifolia	Control	NoHeat	NoSmoke	Autumn-Spring	4	10	0	0	22
Boronia ledifolia	Control	NoHeat	NoSmoke	Autumn-Spring	4	13	0	0	22
Boronia ledifolia	Control	NoHeat	NoSmoke	Autumn-Spring	4	14	0	0	22
Boronia ledifolia	Control	NoHeat	NoSmoke	Winter	1	1	0	0	24
Boronia ledifolia	Control	NoHeat	NoSmoke	Winter	1	2	0	0	24
Boronia ledifolia	Control	NoHeat	NoSmoke	Winter	1	3	0	0	24
Boronia ledifolia	Control	NoHeat	NoSmoke	Winter	1	4	0	0	24
Boronia ledifolia	Control	NoHeat	NoSmoke	Winter	1	5	0	0	24
Boronia ledifolia	Control	NoHeat	NoSmoke	Winter	1	6	0	0	24
Boronia ledifolia	Control	NoHeat	NoSmoke	Winter	1	7	0	0	24
Boronia ledifolia	Control	NoHeat	NoSmoke	Winter	1	9	0	0	24
Boronia ledifolia	Control	NoHeat	NoSmoke	Winter	1	10	0	0	24
Boronia ledifolia	Control	NoHeat	NoSmoke	Winter	1	13	0	0	24
Boronia ledifolia	Control	NoHeat	NoSmoke	Winter	1	14	0	0	24
Boronia ledifolia	Control	NoHeat	NoSmoke	Winter	2	1	0	0	24
Boronia ledifolia	Control	NoHeat	NoSmoke	Winter	2	2	0	0	24
Boronia ledifolia	Control	NoHeat	NoSmoke	Winter	2	3	0	0	24
Boronia ledifolia	Control	NoHeat	NoSmoke	Winter	2	4	0	0	24
Boronia ledifolia	Control	NoHeat	NoSmoke	Winter	2	5	0	0	24
Boronia ledifolia	Control	NoHeat	NoSmoke	Winter	2	6	0	0	24
Boronia ledifolia	Control	NoHeat	NoSmoke	Winter	2	7	0	0	24
Boronia ledifolia	Control	NoHeat	NoSmoke	Winter	2	9	0	0	24
Boronia ledifolia	Control	NoHeat	NoSmoke	Winter	2	10	0	0	24
Boronia ledifolia	Control	NoHeat	NoSmoke	Winter	2	13	0	0	24
Boronia ledifolia	Control	NoHeat	NoSmoke	Winter	2	14	0	0	24
Boronia ledifolia	Control	NoHeat	NoSmoke	Winter	3	1	0	0	25
Boronia ledifolia	Control	NoHeat	NoSmoke	Winter	3	2	0	0	25
Boronia ledifolia	Control	NoHeat	NoSmoke	Winter	3	3	0	0	25
Boronia ledifolia	Control	NoHeat	NoSmoke	Winter	3	4	0	0	25
Boronia ledifolia	Control	NoHeat	NoSmoke	Winter	3	5	0	0	25
Boronia ledifolia	Control	NoHeat	NoSmoke	Winter	3	6	0	0	25
Boronia ledifolia	Control	NoHeat	NoSmoke	Winter	3	7	0	0	25
Boronia ledifolia	Control	NoHeat	NoSmoke	Winter	3	9	0	0	25
Boronia ledifolia	Control	NoHeat	NoSmoke	Winter	3	10	0	0	25
Boronia ledifolia	Control	NoHeat	NoSmoke	Winter	3	13	0	0	25
Boronia ledifolia	Control	NoHeat	NoSmoke	Winter	3	14	0	0	25
Boronia ledifolia	Control	NoHeat	NoSmoke	Winter	4	1	0	0	25
Boronia ledifolia	Control	NoHeat	NoSmoke	Winter	4	2	0	0	25
Boronia ledifolia	Control	NoHeat	NoSmoke	Winter	4	3	0	0	25
Boronia ledifolia	Control	NoHeat	NoSmoke	Winter	4	4	0	0	25
Boronia ledifolia	Control	NoHeat	NoSmoke	Winter	4	5	0	0	25
Boronia ledifolia	Control	NoHeat	NoSmoke	Winter	4	6	0	0	25
Boronia ledifolia	Control	NoHeat	NoSmoke	Winter	4	7	0	0	25
Boronia ledifolia	Control	NoHeat	NoSmoke	Winter	4	9	0	0	25
Boronia ledifolia	Control	NoHeat	NoSmoke	Winter	4	10	0	0	25
Boronia ledifolia	Control	NoHeat	NoSmoke	Winter	4	13	0	0	25
Boronia ledifolia	Control	NoHeat	NoSmoke	Winter	4	14	0	0	25
Boronia ledifolia	Heat	Heat	NoSmoke	Summer	1	1	0	0	21
Boronia ledifolia	Heat	Heat	NoSmoke	Summer	1	2	0	0	21
Boronia ledifolia	Heat	Heat	NoSmoke	Summer	1	3	0	0	21
Boronia ledifolia	Heat	Heat	NoSmoke	Summer	1	4	0	0	21
Boronia ledifolia	Heat	Heat	NoSmoke	Summer	1	5	0	0	21
Boronia ledifolia	Heat	Heat	NoSmoke	Summer	1	6	0	0	21
Boronia ledifolia	Heat	Heat	NoSmoke	Summer	1	7	0	0	21
Boronia ledifolia	Heat	Heat	NoSmoke	Summer	1	9	0	0	21
Boronia ledifolia	Heat	Heat	NoSmoke	Summer	1	10	0	0	21
Boronia ledifolia	Heat	Heat	NoSmoke	Summer	1	13	0	0	21
Boronia ledifolia	Heat	Heat	NoSmoke	Summer	1	14	0	0	21
Boronia ledifolia	Heat	Heat	NoSmoke	Summer	2	1	0	0	20
Boronia ledifolia	Heat	Heat	NoSmoke	Summer	2	2	0	0	20
Boronia ledifolia	Heat	Heat	NoSmoke	Summer	2	3	0	0	20
Boronia ledifolia	Heat	Heat	NoSmoke	Summer	2	4	0	0	20
Boronia ledifolia	Heat	Heat	NoSmoke	Summer	2	5	0	0	20
Boronia ledifolia	Heat	Heat	NoSmoke	Summer	2	6	0	0	20
Boronia ledifolia	Heat	Heat	NoSmoke	Summer	2	7	0	0	20
Boronia ledifolia	Heat	Heat	NoSmoke	Summer	2	9	0	0	20
Boronia ledifolia	Heat	Heat	NoSmoke	Summer	2	10	0	0	20
Boronia ledifolia	Heat	Heat	NoSmoke	Summer	2	13	0	0	20
Boronia ledifolia	Heat	Heat	NoSmoke	Summer	2	14	0	0	20
Boronia ledifolia	Heat	Heat	NoSmoke	Summer	3	1	0	0	21
Boronia ledifolia	Heat	Heat	NoSmoke	Summer	3	2	0	0	21
Boronia ledifolia	Heat	Heat	NoSmoke	Summer	3	3	0	0	21
Boronia ledifolia	Heat	Heat	NoSmoke	Summer	3	4	0	0	21
Boronia ledifolia	Heat	Heat	NoSmoke	Summer	3	5	0	0	21
Boronia ledifolia	Heat	Heat	NoSmoke	Summer	3	6	0	0	21
Boronia ledifolia	Heat	Heat	NoSmoke	Summer	3	7	0	0	21
Boronia ledifolia	Heat	Heat	NoSmoke	Summer	3	9	0	0	21
Boronia ledifolia	Heat	Heat	NoSmoke	Summer	3	10	0	0	21
Boronia ledifolia	Heat	Heat	NoSmoke	Summer	3	13	0	0	21
Boronia ledifolia	Heat	Heat	NoSmoke	Summer	3	14	0	0	21
Boronia ledifolia	Heat	Heat	NoSmoke	Summer	4	1	0	0	23
Boronia ledifolia	Heat	Heat	NoSmoke	Summer	4	2	0	0	23
Boronia ledifolia	Heat	Heat	NoSmoke	Summer	4	3	0	0	23
Boronia ledifolia	Heat	Heat	NoSmoke	Summer	4	4	0	0	23
Boronia ledifolia	Heat	Heat	NoSmoke	Summer	4	5	0	0	23
Boronia ledifolia	Heat	Heat	NoSmoke	Summer	4	6	0	0	23
Boronia ledifolia	Heat	Heat	NoSmoke	Summer	4	7	0	0	23
Boronia ledifolia	Heat	Heat	NoSmoke	Summer	4	9	0	0	23
Boronia ledifolia	Heat	Heat	NoSmoke	Summer	4	10	0	0	23
Boronia ledifolia	Heat	Heat	NoSmoke	Summer	4	13	0	0	23
Boronia ledifolia	Heat	Heat	NoSmoke	Summer	4	14	0	0	23
Boronia ledifolia	Heat	Heat	NoSmoke	Autumn-Spring	1	1	0	0	24
Boronia ledifolia	Heat	Heat	NoSmoke	Autumn-Spring	1	2	0	0	24
Boronia ledifolia	Heat	Heat	NoSmoke	Autumn-Spring	1	3	0	0	24
Boronia ledifolia	Heat	Heat	NoSmoke	Autumn-Spring	1	4	0	0	24
Boronia ledifolia	Heat	Heat	NoSmoke	Autumn-Spring	1	5	0	0	24
Boronia ledifolia	Heat	Heat	NoSmoke	Autumn-Spring	1	6	0	0	24
Boronia ledifolia	Heat	Heat	NoSmoke	Autumn-Spring	1	7	0	0	24
Boronia ledifolia	Heat	Heat	NoSmoke	Autumn-Spring	1	9	0	0	24
Boronia ledifolia	Heat	Heat	NoSmoke	Autumn-Spring	1	10	0	0	24
Boronia ledifolia	Heat	Heat	NoSmoke	Autumn-Spring	1	13	0	0	24
Boronia ledifolia	Heat	Heat	NoSmoke	Autumn-Spring	1	14	0	0	24
Boronia ledifolia	Heat	Heat	NoSmoke	Autumn-Spring	2	1	0	0	24
Boronia ledifolia	Heat	Heat	NoSmoke	Autumn-Spring	2	2	0	0	24
Boronia ledifolia	Heat	Heat	NoSmoke	Autumn-Spring	2	3	0	0	24
Boronia ledifolia	Heat	Heat	NoSmoke	Autumn-Spring	2	4	0	0	24
Boronia ledifolia	Heat	Heat	NoSmoke	Autumn-Spring	2	5	0	0	24
Boronia ledifolia	Heat	Heat	NoSmoke	Autumn-Spring	2	6	0	0	24
Boronia ledifolia	Heat	Heat	NoSmoke	Autumn-Spring	2	7	0	0	24
Boronia ledifolia	Heat	Heat	NoSmoke	Autumn-Spring	2	9	0	0	24
Boronia ledifolia	Heat	Heat	NoSmoke	Autumn-Spring	2	10	0	0	24
Boronia ledifolia	Heat	Heat	NoSmoke	Autumn-Spring	2	13	0	0	24
Boronia ledifolia	Heat	Heat	NoSmoke	Autumn-Spring	2	14	0	0	24
Boronia ledifolia	Heat	Heat	NoSmoke	Autumn-Spring	3	1	0	0	25
Boronia ledifolia	Heat	Heat	NoSmoke	Autumn-Spring	3	2	0	0	25
Boronia ledifolia	Heat	Heat	NoSmoke	Autumn-Spring	3	3	0	0	25
Boronia ledifolia	Heat	Heat	NoSmoke	Autumn-Spring	3	4	0	0	25
Boronia ledifolia	Heat	Heat	NoSmoke	Autumn-Spring	3	5	0	0	25
Boronia ledifolia	Heat	Heat	NoSmoke	Autumn-Spring	3	6	0	0	25
Boronia ledifolia	Heat	Heat	NoSmoke	Autumn-Spring	3	7	0	0	25
Boronia ledifolia	Heat	Heat	NoSmoke	Autumn-Spring	3	9	0	0	25
Boronia ledifolia	Heat	Heat	NoSmoke	Autumn-Spring	3	10	0	0	25
Boronia ledifolia	Heat	Heat	NoSmoke	Autumn-Spring	3	13	0	0	25
Boronia ledifolia	Heat	Heat	NoSmoke	Autumn-Spring	3	14	0	0	25
Boronia ledifolia	Heat	Heat	NoSmoke	Autumn-Spring	4	1	0	0	21
Boronia ledifolia	Heat	Heat	NoSmoke	Autumn-Spring	4	2	0	0	21
Boronia ledifolia	Heat	Heat	NoSmoke	Autumn-Spring	4	3	0	0	21
Boronia ledifolia	Heat	Heat	NoSmoke	Autumn-Spring	4	4	0	0	21
Boronia ledifolia	Heat	Heat	NoSmoke	Autumn-Spring	4	5	0	0	21
Boronia ledifolia	Heat	Heat	NoSmoke	Autumn-Spring	4	6	0	0	21
Boronia ledifolia	Heat	Heat	NoSmoke	Autumn-Spring	4	7	0	0	21
Boronia ledifolia	Heat	Heat	NoSmoke	Autumn-Spring	4	9	0	0	21
Boronia ledifolia	Heat	Heat	NoSmoke	Autumn-Spring	4	10	0	0	21
Boronia ledifolia	Heat	Heat	NoSmoke	Autumn-Spring	4	13	0	0	21
Boronia ledifolia	Heat	Heat	NoSmoke	Autumn-Spring	4	14	0	0	21
Boronia ledifolia	Heat	Heat	NoSmoke	Winter	1	1	0	0	23
Boronia ledifolia	Heat	Heat	NoSmoke	Winter	1	2	0	0	23
Boronia ledifolia	Heat	Heat	NoSmoke	Winter	1	3	0	0	23
Boronia ledifolia	Heat	Heat	NoSmoke	Winter	1	4	0	0	23
Boronia ledifolia	Heat	Heat	NoSmoke	Winter	1	5	0	0	23
Boronia ledifolia	Heat	Heat	NoSmoke	Winter	1	6	0	0	23
Boronia ledifolia	Heat	Heat	NoSmoke	Winter	1	7	0	0	23
Boronia ledifolia	Heat	Heat	NoSmoke	Winter	1	9	0	0	23
Boronia ledifolia	Heat	Heat	NoSmoke	Winter	1	10	0	0	23
Boronia ledifolia	Heat	Heat	NoSmoke	Winter	1	13	0	0	23
Boronia ledifolia	Heat	Heat	NoSmoke	Winter	1	14	0	0	23
Boronia ledifolia	Heat	Heat	NoSmoke	Winter	2	1	0	0	23
Boronia ledifolia	Heat	Heat	NoSmoke	Winter	2	2	0	0	23
Boronia ledifolia	Heat	Heat	NoSmoke	Winter	2	3	0	0	23
Boronia ledifolia	Heat	Heat	NoSmoke	Winter	2	4	0	0	23
Boronia ledifolia	Heat	Heat	NoSmoke	Winter	2	5	0	0	23
Boronia ledifolia	Heat	Heat	NoSmoke	Winter	2	6	0	0	23
Boronia ledifolia	Heat	Heat	NoSmoke	Winter	2	7	0	0	23
Boronia ledifolia	Heat	Heat	NoSmoke	Winter	2	9	0	0	23
Boronia ledifolia	Heat	Heat	NoSmoke	Winter	2	10	0	0	23
Boronia ledifolia	Heat	Heat	NoSmoke	Winter	2	13	0	0	23
Boronia ledifolia	Heat	Heat	NoSmoke	Winter	2	14	0	0	23
Boronia ledifolia	Heat	Heat	NoSmoke	Winter	3	1	0	0	24
Boronia ledifolia	Heat	Heat	NoSmoke	Winter	3	2	0	0	24
Boronia ledifolia	Heat	Heat	NoSmoke	Winter	3	3	0	0	24
Boronia ledifolia	Heat	Heat	NoSmoke	Winter	3	4	0	0	24
Boronia ledifolia	Heat	Heat	NoSmoke	Winter	3	5	0	0	24
Boronia ledifolia	Heat	Heat	NoSmoke	Winter	3	6	0	0	24
Boronia ledifolia	Heat	Heat	NoSmoke	Winter	3	7	0	0	24
Boronia ledifolia	Heat	Heat	NoSmoke	Winter	3	9	0	0	24
Boronia ledifolia	Heat	Heat	NoSmoke	Winter	3	10	0	0	24
Boronia ledifolia	Heat	Heat	NoSmoke	Winter	3	13	0	0	24
Boronia ledifolia	Heat	Heat	NoSmoke	Winter	3	14	0	0	24
Boronia ledifolia	Heat	Heat	NoSmoke	Winter	4	1	0	0	22
Boronia ledifolia	Heat	Heat	NoSmoke	Winter	4	2	0	0	22
Boronia ledifolia	Heat	Heat	NoSmoke	Winter	4	3	0	0	22
Boronia ledifolia	Heat	Heat	NoSmoke	Winter	4	4	0	0	22
Boronia ledifolia	Heat	Heat	NoSmoke	Winter	4	5	0	0	22
Boronia ledifolia	Heat	Heat	NoSmoke	Winter	4	6	0	0	22
Boronia ledifolia	Heat	Heat	NoSmoke	Winter	4	7	0	0	22
Boronia ledifolia	Heat	Heat	NoSmoke	Winter	4	9	0	0	22
Boronia ledifolia	Heat	Heat	NoSmoke	Winter	4	10	0	0	22
Boronia ledifolia	Heat	Heat	NoSmoke	Winter	4	13	0	0	22
Boronia ledifolia	Heat	Heat	NoSmoke	Winter	4	14	0	0	22
Boronia ledifolia	Smoke	NoHeat	Smoke	Summer	1	1	0	0	22
Boronia ledifolia	Smoke	NoHeat	Smoke	Summer	1	2	0	0	22
Boronia ledifolia	Smoke	NoHeat	Smoke	Summer	1	3	0	0	22
Boronia ledifolia	Smoke	NoHeat	Smoke	Summer	1	4	0	0	22
Boronia ledifolia	Smoke	NoHeat	Smoke	Summer	1	5	0	0	22
Boronia ledifolia	Smoke	NoHeat	Smoke	Summer	1	6	0	0	22
Boronia ledifolia	Smoke	NoHeat	Smoke	Summer	1	7	0	0	22
Boronia ledifolia	Smoke	NoHeat	Smoke	Summer	1	9	0	0	22
Boronia ledifolia	Smoke	NoHeat	Smoke	Summer	1	10	0	0	22
Boronia ledifolia	Smoke	NoHeat	Smoke	Summer	1	13	0	0	22
Boronia ledifolia	Smoke	NoHeat	Smoke	Summer	1	14	0	0	22
Boronia ledifolia	Smoke	NoHeat	Smoke	Summer	2	1	0	0	22
Boronia ledifolia	Smoke	NoHeat	Smoke	Summer	2	2	0	0	22
Boronia ledifolia	Smoke	NoHeat	Smoke	Summer	2	3	0	0	22
Boronia ledifolia	Smoke	NoHeat	Smoke	Summer	2	4	0	0	22
Boronia ledifolia	Smoke	NoHeat	Smoke	Summer	2	5	0	0	22
Boronia ledifolia	Smoke	NoHeat	Smoke	Summer	2	6	0	0	22
Boronia ledifolia	Smoke	NoHeat	Smoke	Summer	2	7	0	0	22
Boronia ledifolia	Smoke	NoHeat	Smoke	Summer	2	9	0	0	22
Boronia ledifolia	Smoke	NoHeat	Smoke	Summer	2	10	0	0	22
Boronia ledifolia	Smoke	NoHeat	Smoke	Summer	2	13	0	0	22
Boronia ledifolia	Smoke	NoHeat	Smoke	Summer	2	14	0	0	22
Boronia ledifolia	Smoke	NoHeat	Smoke	Summer	3	1	0	0	22
Boronia ledifolia	Smoke	NoHeat	Smoke	Summer	3	2	0	0	22
Boronia ledifolia	Smoke	NoHeat	Smoke	Summer	3	3	0	0	22
Boronia ledifolia	Smoke	NoHeat	Smoke	Summer	3	4	0	0	22
Boronia ledifolia	Smoke	NoHeat	Smoke	Summer	3	5	0	0	22
Boronia ledifolia	Smoke	NoHeat	Smoke	Summer	3	6	0	0	22
Boronia ledifolia	Smoke	NoHeat	Smoke	Summer	3	7	0	0	22
Boronia ledifolia	Smoke	NoHeat	Smoke	Summer	3	9	0	0	22
Boronia ledifolia	Smoke	NoHeat	Smoke	Summer	3	10	0	0	22
Boronia ledifolia	Smoke	NoHeat	Smoke	Summer	3	13	0	0	22
Boronia ledifolia	Smoke	NoHeat	Smoke	Summer	3	14	0	0	22
Boronia ledifolia	Smoke	NoHeat	Smoke	Summer	4	1	0	0	20
Boronia ledifolia	Smoke	NoHeat	Smoke	Summer	4	2	0	0	20
Boronia ledifolia	Smoke	NoHeat	Smoke	Summer	4	3	0	0	20
Boronia ledifolia	Smoke	NoHeat	Smoke	Summer	4	4	0	0	20
Boronia ledifolia	Smoke	NoHeat	Smoke	Summer	4	5	0	0	20
Boronia ledifolia	Smoke	NoHeat	Smoke	Summer	4	6	0	0	20
Boronia ledifolia	Smoke	NoHeat	Smoke	Summer	4	7	0	0	20
Boronia ledifolia	Smoke	NoHeat	Smoke	Summer	4	9	0	0	20
Boronia ledifolia	Smoke	NoHeat	Smoke	Summer	4	10	0	0	20
Boronia ledifolia	Smoke	NoHeat	Smoke	Summer	4	13	0	0	20
Boronia ledifolia	Smoke	NoHeat	Smoke	Summer	4	14	0	0	20
Boronia ledifolia	Smoke	NoHeat	Smoke	Autumn-Spring	1	1	0	0	22
Boronia ledifolia	Smoke	NoHeat	Smoke	Autumn-Spring	1	2	0	0	22
Boronia ledifolia	Smoke	NoHeat	Smoke	Autumn-Spring	1	3	0	0	22
Boronia ledifolia	Smoke	NoHeat	Smoke	Autumn-Spring	1	4	0	0	22
Boronia ledifolia	Smoke	NoHeat	Smoke	Autumn-Spring	1	5	0	0	22
Boronia ledifolia	Smoke	NoHeat	Smoke	Autumn-Spring	1	6	0	0	22
Boronia ledifolia	Smoke	NoHeat	Smoke	Autumn-Spring	1	7	0	0	22
Boronia ledifolia	Smoke	NoHeat	Smoke	Autumn-Spring	1	9	0	0	22
Boronia ledifolia	Smoke	NoHeat	Smoke	Autumn-Spring	1	10	0	0	22
Boronia ledifolia	Smoke	NoHeat	Smoke	Autumn-Spring	1	13	0	0	22
Boronia ledifolia	Smoke	NoHeat	Smoke	Autumn-Spring	1	14	0	0	22
Boronia ledifolia	Smoke	NoHeat	Smoke	Autumn-Spring	2	1	0	0	25
Boronia ledifolia	Smoke	NoHeat	Smoke	Autumn-Spring	2	2	0	0	25
Boronia ledifolia	Smoke	NoHeat	Smoke	Autumn-Spring	2	3	0	0	25
Boronia ledifolia	Smoke	NoHeat	Smoke	Autumn-Spring	2	4	0	0	25
Boronia ledifolia	Smoke	NoHeat	Smoke	Autumn-Spring	2	5	0	0	25
Boronia ledifolia	Smoke	NoHeat	Smoke	Autumn-Spring	2	6	0	0	25
Boronia ledifolia	Smoke	NoHeat	Smoke	Autumn-Spring	2	7	0	0	25
Boronia ledifolia	Smoke	NoHeat	Smoke	Autumn-Spring	2	9	0	0	25
Boronia ledifolia	Smoke	NoHeat	Smoke	Autumn-Spring	2	10	0	0	25
Boronia ledifolia	Smoke	NoHeat	Smoke	Autumn-Spring	2	13	0	0	25
Boronia ledifolia	Smoke	NoHeat	Smoke	Autumn-Spring	2	14	0	0	25
Boronia ledifolia	Smoke	NoHeat	Smoke	Autumn-Spring	3	1	0	0	22
Boronia ledifolia	Smoke	NoHeat	Smoke	Autumn-Spring	3	2	0	0	22
Boronia ledifolia	Smoke	NoHeat	Smoke	Autumn-Spring	3	3	0	0	22
Boronia ledifolia	Smoke	NoHeat	Smoke	Autumn-Spring	3	4	0	0	22
Boronia ledifolia	Smoke	NoHeat	Smoke	Autumn-Spring	3	5	0	0	22
Boronia ledifolia	Smoke	NoHeat	Smoke	Autumn-Spring	3	6	0	0	22
Boronia ledifolia	Smoke	NoHeat	Smoke	Autumn-Spring	3	7	0	0	22
Boronia ledifolia	Smoke	NoHeat	Smoke	Autumn-Spring	3	9	0	0	22
Boronia ledifolia	Smoke	NoHeat	Smoke	Autumn-Spring	3	10	0	0	22
Boronia ledifolia	Smoke	NoHeat	Smoke	Autumn-Spring	3	13	0	0	22
Boronia ledifolia	Smoke	NoHeat	Smoke	Autumn-Spring	3	14	0	0	22
Boronia ledifolia	Smoke	NoHeat	Smoke	Autumn-Spring	4	1	0	0	24
Boronia ledifolia	Smoke	NoHeat	Smoke	Autumn-Spring	4	2	0	0	24
Boronia ledifolia	Smoke	NoHeat	Smoke	Autumn-Spring	4	3	0	0	24
Boronia ledifolia	Smoke	NoHeat	Smoke	Autumn-Spring	4	4	0	0	24
Boronia ledifolia	Smoke	NoHeat	Smoke	Autumn-Spring	4	5	0	0	24
Boronia ledifolia	Smoke	NoHeat	Smoke	Autumn-Spring	4	6	0	0	24
Boronia ledifolia	Smoke	NoHeat	Smoke	Autumn-Spring	4	7	0	0	24
Boronia ledifolia	Smoke	NoHeat	Smoke	Autumn-Spring	4	9	0	0	24
Boronia ledifolia	Smoke	NoHeat	Smoke	Autumn-Spring	4	10	0	0	24
Boronia ledifolia	Smoke	NoHeat	Smoke	Autumn-Spring	4	13	0	0	24
Boronia ledifolia	Smoke	NoHeat	Smoke	Autumn-Spring	4	14	0	0	24
Boronia ledifolia	Smoke	NoHeat	Smoke	Winter	1	1	0	0	24
Boronia ledifolia	Smoke	NoHeat	Smoke	Winter	1	2	0	0	24
Boronia ledifolia	Smoke	NoHeat	Smoke	Winter	1	3	0	0	24
Boronia ledifolia	Smoke	NoHeat	Smoke	Winter	1	4	0	0	24
Boronia ledifolia	Smoke	NoHeat	Smoke	Winter	1	5	0	0	24
Boronia ledifolia	Smoke	NoHeat	Smoke	Winter	1	6	0	0	24
Boronia ledifolia	Smoke	NoHeat	Smoke	Winter	1	7	0	0	24
Boronia ledifolia	Smoke	NoHeat	Smoke	Winter	1	9	0	0	24
Boronia ledifolia	Smoke	NoHeat	Smoke	Winter	1	10	0	0	24
Boronia ledifolia	Smoke	NoHeat	Smoke	Winter	1	13	0	0	24
Boronia ledifolia	Smoke	NoHeat	Smoke	Winter	1	14	0	0	24
Boronia ledifolia	Smoke	NoHeat	Smoke	Winter	2	1	0	0	21
Boronia ledifolia	Smoke	NoHeat	Smoke	Winter	2	2	0	0	21
Boronia ledifolia	Smoke	NoHeat	Smoke	Winter	2	3	0	0	21
Boronia ledifolia	Smoke	NoHeat	Smoke	Winter	2	4	0	0	21
Boronia ledifolia	Smoke	NoHeat	Smoke	Winter	2	5	0	0	21
Boronia ledifolia	Smoke	NoHeat	Smoke	Winter	2	6	0	0	21
Boronia ledifolia	Smoke	NoHeat	Smoke	Winter	2	7	0	0	21
Boronia ledifolia	Smoke	NoHeat	Smoke	Winter	2	9	0	0	21
Boronia ledifolia	Smoke	NoHeat	Smoke	Winter	2	10	0	0	21
Boronia ledifolia	Smoke	NoHeat	Smoke	Winter	2	13	0	0	21
Boronia ledifolia	Smoke	NoHeat	Smoke	Winter	2	14	0	0	21
Boronia ledifolia	Smoke	NoHeat	Smoke	Winter	3	1	0	0	24
Boronia ledifolia	Smoke	NoHeat	Smoke	Winter	3	2	0	0	24
Boronia ledifolia	Smoke	NoHeat	Smoke	Winter	3	3	0	0	24
Boronia ledifolia	Smoke	NoHeat	Smoke	Winter	3	4	0	0	24
Boronia ledifolia	Smoke	NoHeat	Smoke	Winter	3	5	0	0	24
Boronia ledifolia	Smoke	NoHeat	Smoke	Winter	3	6	0	0	24
Boronia ledifolia	Smoke	NoHeat	Smoke	Winter	3	7	0	0	24
Boronia ledifolia	Smoke	NoHeat	Smoke	Winter	3	9	0	0	24
Boronia ledifolia	Smoke	NoHeat	Smoke	Winter	3	10	0	0	24
Boronia ledifolia	Smoke	NoHeat	Smoke	Winter	3	13	0	0	24
Boronia ledifolia	Smoke	NoHeat	Smoke	Winter	3	14	0	0	24
Boronia ledifolia	Smoke	NoHeat	Smoke	Winter	4	1	0	0	22
Boronia ledifolia	Smoke	NoHeat	Smoke	Winter	4	2	0	0	22
Boronia ledifolia	Smoke	NoHeat	Smoke	Winter	4	3	0	0	22
Boronia ledifolia	Smoke	NoHeat	Smoke	Winter	4	4	0	0	22
Boronia ledifolia	Smoke	NoHeat	Smoke	Winter	4	5	0	0	22
Boronia ledifolia	Smoke	NoHeat	Smoke	Winter	4	6	0	0	22
Boronia ledifolia	Smoke	NoHeat	Smoke	Winter	4	7	0	0	22
Boronia ledifolia	Smoke	NoHeat	Smoke	Winter	4	9	0	0	22
Boronia ledifolia	Smoke	NoHeat	Smoke	Winter	4	10	0	0	22
Boronia ledifolia	Smoke	NoHeat	Smoke	Winter	4	13	0	0	22
Boronia ledifolia	Smoke	NoHeat	Smoke	Winter	4	14	0	0	22
Boronia ledifolia	Heat+Smoke	Heat	Smoke	Summer	1	1	0	0	22
Boronia ledifolia	Heat+Smoke	Heat	Smoke	Summer	1	2	0	0	22
Boronia ledifolia	Heat+Smoke	Heat	Smoke	Summer	1	3	0	0	22
Boronia ledifolia	Heat+Smoke	Heat	Smoke	Summer	1	4	0	0	22
Boronia ledifolia	Heat+Smoke	Heat	Smoke	Summer	1	5	0	0	22
Boronia ledifolia	Heat+Smoke	Heat	Smoke	Summer	1	6	1	1	22
Boronia ledifolia	Heat+Smoke	Heat	Smoke	Summer	1	7	0	1	22
Boronia ledifolia	Heat+Smoke	Heat	Smoke	Summer	1	9	1	2	22
Boronia ledifolia	Heat+Smoke	Heat	Smoke	Summer	1	10	0	2	22
Boronia ledifolia	Heat+Smoke	Heat	Smoke	Summer	1	13	0	2	22
Boronia ledifolia	Heat+Smoke	Heat	Smoke	Summer	1	14	0	2	22
Boronia ledifolia	Heat+Smoke	Heat	Smoke	Summer	2	1	0	0	20
Boronia ledifolia	Heat+Smoke	Heat	Smoke	Summer	2	2	0	0	20
Boronia ledifolia	Heat+Smoke	Heat	Smoke	Summer	2	3	0	0	20
Boronia ledifolia	Heat+Smoke	Heat	Smoke	Summer	2	4	1	1	20
Boronia ledifolia	Heat+Smoke	Heat	Smoke	Summer	2	5	1	2	20
Boronia ledifolia	Heat+Smoke	Heat	Smoke	Summer	2	6	1	3	20
Boronia ledifolia	Heat+Smoke	Heat	Smoke	Summer	2	7	0	3	20
Boronia ledifolia	Heat+Smoke	Heat	Smoke	Summer	2	9	0	3	20
[truncated: 1,565 more rows]
